# Supplementary material for: Bis[μ2-1,1-(butane-1,4-di­yl)-2,3-dicyclo­hexyl­guanidinato]bis­[(tetra­hydro­furan)­lithium](Li—Li)
Source: Acta Crystallogr Sect E Struct Rep Online. 2010 Nov 17;66(Pt 12):m1579. doi: 10.1107/S1600536810046477 (PMC3011579; doi:10.1107/S1600536810046477)
Supplement: Supplementary file 1 [file e-66-m1579-sup1.cif]

##############################################################################
###                                                                        ###
###        Electronic paper (Acta Crystallographica Section E)             ###
###                                                                        ###
##############################################################################
#                                                                            #
# This CIF contains the data in a paper accepted for publication in Acta     #
# Crystallographica Section E. It conforms to the requirements of Notes      #
# for Authors for Section E, and has been peer reviewed under the auspices   #
# of the IUCr Commission on Journals.                                        #
#                                                                            #
# Full details of the Crystallographic Information File format               #
# are given in the paper "The Crystallographic Information File (CIF):       #
# a New Standard Archive File for Crystallography" by S. R. Hall, F. H.      #
# Allen and I. D. Brown [Acta Cryst. (1991), A47, 655-685].                  #
#                                                                            #
# The current version of the core CIF dictionary is obtainable from          #
# ftp://ftp.iucr.org/pub/cif_core.dic. The current version number is 2.4.    #
#                                                                            #
# Software is freely available for graphical display of the structure(s) in  #
# this CIF.  For information consult the CIF home page http://www.iucr.org/  #
# cif/home.html                                                              #
#                                                                            #
# This file may be used for bona fide research purposes within the           #
# scientific community so long as proper attribution is given to the journal # 
# article from which it was obtained.                                        #
#                                                                            #
##############################################################################
                                             
data_I
_audit_creation_method     SHELXL-97
_chemical_name_systematic
;
Bis[\m~2~-1,1-(butane-1,4-diyl)-2,3-
dicyclohexylguanidinato]bis[(tetrahydrofuran)lithium](<i>Li---Li</i>)
;
_chemical_name_common     ?
_chemical_formula_moiety     'C42 H76 Li2 N6 O2'
_chemical_formula_sum     'C42 H76 Li2 N6 O2'
_chemical_formula_iupac     '[Li2 (C17 H30 N3)2 (C4 H8 O)2]'
_chemical_formula_weight     710.97
_chemical_melting_point     ?
_symmetry_cell_setting     monoclinic
_symmetry_space_group_name_H-M     'P 21/c'
_symmetry_space_group_name_Hall     '-P 2ybc'
loop_
    _symmetry_equiv_pos_as_xyz
    'x, y, z'
    '-x, y+1/2, -z+1/2'
    '-x, -y, -z'
    'x, -y-1/2, z-1/2'
_cell_length_a     10.446(6)
_cell_length_b     21.454(15)
_cell_length_c     10.491(6)
_cell_angle_alpha     90.00
_cell_angle_beta     114.13(4)
_cell_angle_gamma     90.00
_cell_volume     2146(2)
_cell_formula_units_Z     2
_cell_measurement_reflns_used     1854
_cell_measurement_theta_min     1.90
_cell_measurement_theta_max     25.01
_cell_measurement_temperature     223(2)
_exptl_crystal_description     block
_exptl_crystal_colour     colorless
_exptl_crystal_size_max     0.30
_exptl_crystal_size_mid     0.20
_exptl_crystal_size_min     0.20
_exptl_crystal_density_diffrn     1.100
_exptl_crystal_density_meas     ?
_exptl_crystal_density_method     'not measured'
_exptl_crystal_F_000     784
_exptl_absorpt_coefficient_mu     0.067
_exptl_absorpt_correction_type     multi-scan
_exptl_absorpt_process_details     '(SADABS; Sheldrick, 1996)'
_exptl_absorpt_correction_T_min     0.9802
_exptl_absorpt_correction_T_max     0.9867
_exptl_special_details     ?
_diffrn_ambient_temperature     223(2)
_diffrn_radiation_type     MoK\a
_diffrn_radiation_wavelength     0.71073
_diffrn_radiation_source     'fine-focus sealed tube'
_diffrn_radiation_monochromator     graphite
_diffrn_measurement_device_type     'Bruker SMART CCD area-detector'
_diffrn_measurement_method     '\f and \w'
_diffrn_detector_area_resol_mean     ?
_diffrn_reflns_number     8457
_diffrn_reflns_av_R_equivalents     0.0419
_diffrn_reflns_av_sigmaI/netI     0.0575
_diffrn_reflns_theta_min     1.90
_diffrn_reflns_theta_max     25.01
_diffrn_reflns_theta_full     25.01
_diffrn_measured_fraction_theta_max     0.972
_diffrn_measured_fraction_theta_full     0.972
_diffrn_reflns_limit_h_min     -12
_diffrn_reflns_limit_h_max     12
_diffrn_reflns_limit_k_min     -25
_diffrn_reflns_limit_k_max     25
_diffrn_reflns_limit_l_min     -12
_diffrn_reflns_limit_l_max     10
_diffrn_standards_number     ?
_diffrn_standards_interval_count     ?
_diffrn_standards_interval_time     ?
_diffrn_standards_decay_%     0
_refine_special_details
;
Refinement of <i>F</i>^2^ against ALL reflections. The weighted <i>R</i>-factor
<i>wR</i> and goodness of fit <i>S</i> are based on <i>F</i>^2^, conventional
<i>R</i>-factors <i>R</i> are based on <i>F</i>, with <i>F</i> set to zero for
negative <i>F</i>^2^. The threshold expression of <i>F</i>^2^ >
\s(<i>F</i>^2^) is used only for calculating <i>R</i>-factors(gt) <i>etc</i>.
and is not relevant to the choice of reflections for refinement.
<i>R</i>-factors based on <i>F</i>^2^ are statistically about twice as large
as those based on <i>F</i>, and <i>R</i>- factors based on ALL data will be
even larger.
;
_reflns_number_total     3688
_reflns_number_gt     2749
_reflns_threshold_expression     I>2sigma(I)
_refine_ls_structure_factor_coef     Fsqd
_refine_ls_matrix_type     full
_refine_ls_R_factor_all     0.1045
_refine_ls_R_factor_gt     0.0816
_refine_ls_wR_factor_gt     0.2109
_refine_ls_wR_factor_ref     0.2366
_refine_ls_goodness_of_fit_ref     1.047
_refine_ls_restrained_S_all     1.047
_refine_ls_number_reflns     3688
_refine_ls_number_parameters     235
_refine_ls_number_restraints     0
_refine_ls_hydrogen_treatment     constr
_refine_ls_weighting_scheme     calc
_refine_ls_weighting_details
         'calc w=1/[\s^2^(Fo^2^)+(0.1491P)^2^+0.6111P] where P=(Fo^2^+2Fc^2^)/3'
_atom_sites_solution_hydrogens     geom
_atom_sites_solution_primary     direct
_atom_sites_solution_secondary     difmap
_refine_ls_shift/su_max     0.000
_refine_ls_shift/su_mean     0.000
_refine_diff_density_max     0.684
_refine_diff_density_min     -0.608
_refine_ls_extinction_method     none
_refine_ls_extinction_coef     ?
loop_
    _atom_type_symbol
    _atom_type_description
    _atom_type_scat_dispersion_real
    _atom_type_scat_dispersion_imag
    _atom_type_scat_source
    'C' 'C' 0.0033 0.0016
                         'International Tables Vol C Tables 4.2.6.8 and 6.1.1.4'
    'H' 'H' 0.0000 0.0000
                         'International Tables Vol C Tables 4.2.6.8 and 6.1.1.4'
    'Li' 'Li' -0.0003 0.0001
                         'International Tables Vol C Tables 4.2.6.8 and 6.1.1.4'
    'N' 'N' 0.0061 0.0033
                         'International Tables Vol C Tables 4.2.6.8 and 6.1.1.4'
    'O' 'O' 0.0106 0.0060
                         'International Tables Vol C Tables 4.2.6.8 and 6.1.1.4'
_computing_data_collection     'SMART (Bruker, 2000)'
_computing_cell_refinement     'SAINT (Bruker, 2000)'
_computing_data_reduction     'SAINT (Bruker, 2000)'
_computing_structure_solution     'SHELXS97 (Sheldrick, 2008)'
_computing_structure_refinement     'SHELXL97 (Sheldrick, 2008)'
_computing_molecular_graphics     'SHELXTL (Sheldrick, 2008)'
_computing_publication_material     'SHELXTL (Sheldrick, 2008)'
loop_
    _atom_site_type_symbol
    _atom_site_label
    _atom_site_fract_x
    _atom_site_fract_y
    _atom_site_fract_z
    _atom_site_U_iso_or_equiv
    _atom_site_adp_type
    _atom_site_calc_flag
    _atom_site_refinement_flags
    _atom_site_occupancy
    _atom_site_disorder_assembly
    _atom_site_disorder_group
    Li Li 1.0428(4) 0.04287(19) 0.4484(4) 0.0287(9) Uani d . 1 . .
    N N1 0.8388(2) 0.03737(9) 0.4284(2) 0.0258(5) Uani d . 1 . .
    N N2 0.7869(2) -0.06576(9) 0.3820(2) 0.0282(5) Uani d . 1 . .
    N N3 0.6042(2) 0.00733(10) 0.2715(2) 0.0311(6) Uani d . 1 . .
    O O 1.0417(2) 0.06534(9) 0.26561(19) 0.0396(5) Uani d . 1 . .
    C C1 0.7440(2) -0.00756(11) 0.3611(2) 0.0245(6) Uani d . 1 . .
    C C2 0.7853(2) 0.09453(10) 0.4653(3) 0.0254(6) Uani d . 1 . .
    H H2 0.6822 0.0952 0.4121 0.030 Uiso calc R 1 . .
    C C3 0.8457(3) 0.15283(11) 0.4260(3) 0.0316(6) Uani d . 1 . .
    H H3A 0.9480 0.1527 0.4764 0.038 Uiso calc R 1 . .
    H H3B 0.8232 0.1521 0.3257 0.038 Uiso calc R 1 . .
    C C4 0.7868(3) 0.21241(13) 0.4613(3) 0.0442(8) Uani d . 1 . .
    H H4A 0.8314 0.2486 0.4396 0.053 Uiso calc R 1 . .
    H H4B 0.6858 0.2148 0.4032 0.053 Uiso calc R 1 . .
    C C5 0.8114(3) 0.21468(13) 0.6146(3) 0.0465(8) Uani d . 1 . .
    H H5A 0.9120 0.2188 0.6725 0.056 Uiso calc R 1 . .
    H H5B 0.7639 0.2512 0.6311 0.056 Uiso calc R 1 . .
    C C6 0.7565(4) 0.15618(14) 0.6565(3) 0.0476(8) Uani d . 1 . .
    H H6A 0.6539 0.1553 0.6083 0.057 Uiso calc R 1 . .
    H H6B 0.7811 0.1573 0.7572 0.057 Uiso calc R 1 . .
    C C7 0.8164(3) 0.09684(12) 0.6211(3) 0.0359(7) Uani d . 1 . .
    H H7A 0.7751 0.0603 0.6459 0.043 Uiso calc R 1 . .
    H H7B 0.9180 0.0955 0.6761 0.043 Uiso calc R 1 . .
    C C8 0.7020(2) -0.11505(11) 0.2911(3) 0.0284(6) Uani d . 1 . .
    H H8 0.6187 -0.0960 0.2164 0.034 Uiso calc R 1 . .
    C C9 0.6532(3) -0.16101(12) 0.3720(3) 0.0369(7) Uani d . 1 . .
    H H9A 0.5972 -0.1388 0.4131 0.044 Uiso calc R 1 . .
    H H9B 0.7352 -0.1787 0.4485 0.044 Uiso calc R 1 . .
    C C10 0.5658(3) -0.21360(14) 0.2799(3) 0.0456(8) Uani d . 1 . .
    H H10A 0.5389 -0.2428 0.3366 0.055 Uiso calc R 1 . .
    H H10B 0.4799 -0.1964 0.2077 0.055 Uiso calc R 1 . .
    C C11 0.6480(4) -0.24799(14) 0.2117(4) 0.0545(9) Uani d . 1 . .
    H H11A 0.7279 -0.2693 0.2837 0.065 Uiso calc R 1 . .
    H H11B 0.5879 -0.2797 0.1479 0.065 Uiso calc R 1 . .
    C C12 0.7002(4) -0.20397(15) 0.1320(4) 0.0542(9) Uani d . 1 . .
    H H12A 0.6200 -0.1869 0.0525 0.065 Uiso calc R 1 . .
    H H12B 0.7588 -0.2270 0.0952 0.065 Uiso calc R 1 . .
    C C13 0.7857(3) -0.15020(13) 0.2236(3) 0.0415(7) Uani d . 1 . .
    H H13A 0.8125 -0.1213 0.1665 0.050 Uiso calc R 1 . .
    H H13B 0.8718 -0.1668 0.2968 0.050 Uiso calc R 1 . .
    C C14 0.5631(3) 0.05740(13) 0.1696(3) 0.0355(7) Uani d . 1 . .
    H H14A 0.5720 0.0446 0.0839 0.043 Uiso calc R 1 . .
    H H14B 0.6209 0.0945 0.2072 0.043 Uiso calc R 1 . .
    C C15 0.4109(4) 0.0700(2) 0.1417(5) 0.0731(12) Uani d . 1 . .
    H H15A 0.3945 0.1149 0.1436 0.088 Uiso calc R 1 . .
    H H15B 0.3486 0.0536 0.0499 0.088 Uiso calc R 1 . .
    C C16 0.3846(4) 0.0377(2) 0.2543(5) 0.0751(13) Uani d . 1 . .
    H H16A 0.4007 0.0661 0.3326 0.090 Uiso calc R 1 . .
    H H16B 0.2879 0.0224 0.2191 0.090 Uiso calc R 1 . .
    C C17 0.4850(3) -0.01453(14) 0.2982(3) 0.0431(7) Uani d . 1 . .
    H H17A 0.4439 -0.0521 0.2436 0.052 Uiso calc R 1 . .
    H H17B 0.5136 -0.0238 0.3976 0.052 Uiso calc R 1 . .
    C C18 1.0836(3) 0.12480(14) 0.2329(3) 0.0439(8) Uani d . 1 . .
    H H18A 1.1860 0.1283 0.2730 0.053 Uiso calc R 1 . .
    H H18B 1.0456 0.1586 0.2699 0.053 Uiso calc R 1 . .
    C C19 1.0247(4) 0.12776(17) 0.0757(4) 0.0571(9) Uani d . 1 . .
    H H19A 1.0054 0.1708 0.0421 0.069 Uiso calc R 1 . .
    H H19B 1.0884 0.1085 0.0398 0.069 Uiso calc R 1 . .
    C C20 0.8910(4) 0.09066(19) 0.0352(4) 0.0636(10) Uani d . 1 . .
    H H20A 0.8603 0.0738 -0.0595 0.076 Uiso calc R 1 . .
    H H20B 0.8156 0.1162 0.0406 0.076 Uiso calc R 1 . .
    C C21 0.9332(3) 0.03918(16) 0.1427(3) 0.0501(8) Uani d . 1 . .
    H H21A 0.8531 0.0260 0.1621 0.060 Uiso calc R 1 . .
    H H21B 0.9685 0.0030 0.1097 0.060 Uiso calc R 1 . .
loop_
    _atom_site_aniso_label
    _atom_site_aniso_U_11
    _atom_site_aniso_U_22
    _atom_site_aniso_U_33
    _atom_site_aniso_U_12
    _atom_site_aniso_U_13
    _atom_site_aniso_U_23
    Li 0.023(2) 0.028(2) 0.032(2) -0.0009(17) 0.0092(18) 0.0017(17)
    N1 0.0210(11) 0.0210(10) 0.0326(12) -0.0009(8) 0.0081(9) -0.0012(8)
    N2 0.0259(11) 0.0206(11) 0.0306(12) 0.0000(8) 0.0039(9) -0.0021(8)
    N3 0.0183(11) 0.0282(11) 0.0417(13) -0.0008(8) 0.0070(9) 0.0063(9)
    O 0.0414(12) 0.0434(12) 0.0326(11) -0.0087(9) 0.0137(9) 0.0035(8)
    C1 0.0214(13) 0.0262(13) 0.0261(13) -0.0007(10) 0.0099(10) 0.0014(10)
    C2 0.0208(12) 0.0216(12) 0.0316(14) 0.0022(9) 0.0085(10) 0.0003(10)
    C3 0.0350(15) 0.0244(13) 0.0347(15) -0.0012(11) 0.0134(12) 0.0015(10)
    C4 0.0527(19) 0.0236(14) 0.0531(19) 0.0045(12) 0.0185(15) 0.0043(13)
    C5 0.0525(19) 0.0311(15) 0.0538(19) 0.0050(13) 0.0197(15) -0.0099(13)
    C6 0.062(2) 0.0454(18) 0.0457(18) 0.0076(15) 0.0319(16) -0.0051(14)
    C7 0.0409(16) 0.0305(14) 0.0397(16) 0.0016(12) 0.0201(13) 0.0028(12)
    C8 0.0235(13) 0.0246(13) 0.0307(14) -0.0004(10) 0.0044(11) -0.0011(10)
    C9 0.0390(16) 0.0295(14) 0.0390(16) -0.0051(12) 0.0128(13) -0.0024(12)
    C10 0.0472(18) 0.0338(16) 0.0488(18) -0.0121(13) 0.0124(14) -0.0023(13)
    C11 0.054(2) 0.0286(16) 0.065(2) -0.0043(14) 0.0080(17) -0.0133(15)
    C12 0.056(2) 0.0511(19) 0.057(2) -0.0076(16) 0.0242(17) -0.0267(16)
    C13 0.0385(16) 0.0404(16) 0.0456(18) -0.0043(13) 0.0173(14) -0.0121(13)
    C14 0.0298(15) 0.0366(15) 0.0327(15) 0.0005(11) 0.0052(12) 0.0041(12)
    C15 0.042(2) 0.083(3) 0.088(3) 0.0260(19) 0.019(2) 0.043(2)
    C16 0.042(2) 0.067(2) 0.123(4) 0.0193(18) 0.041(2) 0.034(2)
    C17 0.0260(15) 0.0427(17) 0.060(2) 0.0015(12) 0.0165(14) 0.0078(14)
    C18 0.0455(18) 0.0397(16) 0.0545(19) -0.0028(13) 0.0285(15) 0.0038(14)
    C19 0.063(2) 0.060(2) 0.054(2) 0.0105(17) 0.0285(18) 0.0237(17)
    C20 0.055(2) 0.085(3) 0.043(2) 0.0093(19) 0.0131(17) 0.0083(18)
    C21 0.052(2) 0.063(2) 0.0344(16) -0.0132(16) 0.0162(15) -0.0061(15)
_geom_special_details
;
 All esds (except the esd in the dihedral angle between two l.s. planes)
 are estimated using the full covariance matrix.  The cell esds are taken
 into account individually in the estimation of esds in distances, angles
 and torsion angles; correlations between esds in cell parameters are only
 used when they are defined by crystal symmetry.  An approximate (isotropic)
 treatment of cell esds is used for estimating esds involving l.s. planes.
;
loop_
    _geom_bond_atom_site_label_1
    _geom_bond_atom_site_label_2
    _geom_bond_site_symmetry_2
    _geom_bond_distance
    _geom_bond_publ_flag
    Li O . 1.973(5) y
    Li N2 3_756 1.997(5) y
    Li N1 . 2.057(5) y
    Li N1 3_756 2.204(5) y
    Li C1 3_756 2.427(5) ?
    Li Li 3_756 2.479(8) ?
    N1 C1 . 1.355(3) ?
    N1 C2 . 1.464(3) ?
    N1 Li 3_756 2.204(5) ?
    N2 C1 . 1.314(3) ?
    N2 C8 . 1.457(3) ?
    N2 Li 3_756 1.997(5) ?
    N3 C1 . 1.413(3) ?
    N3 C14 . 1.451(3) ?
    N3 C17 . 1.461(4) ?
    O C18 . 1.435(4) ?
    O C21 . 1.438(4) ?
    C1 Li 3_756 2.427(5) ?
    C2 C7 . 1.532(4) ?
    C2 C3 . 1.531(3) ?
    C2 H2 . 0.9900 ?
    C3 C4 . 1.528(4) ?
    C3 H3A . 0.9800 ?
    C3 H3B . 0.9800 ?
    C4 C5 . 1.523(5) ?
    C4 H4A . 0.9800 ?
    C4 H4B . 0.9800 ?
    C5 C6 . 1.518(4) ?
    C5 H5A . 0.9800 ?
    C5 H5B . 0.9800 ?
    C6 C7 . 1.530(4) ?
    C6 H6A . 0.9800 ?
    C6 H6B . 0.9800 ?
    C7 H7A . 0.9800 ?
    C7 H7B . 0.9800 ?
    C8 C9 . 1.519(4) ?
    C8 C13 . 1.529(4) ?
    C8 H8 . 0.9900 ?
    C9 C10 . 1.522(4) ?
    C9 H9A . 0.9800 ?
    C9 H9B . 0.9800 ?
    C10 C11 . 1.515(5) ?
    C10 H10A . 0.9800 ?
    C10 H10B . 0.9800 ?
    C11 C12 . 1.504(5) ?
    C11 H11A . 0.9800 ?
    C11 H11B . 0.9800 ?
    C12 C13 . 1.533(4) ?
    C12 H12A . 0.9800 ?
    C12 H12B . 0.9800 ?
    C13 H13A . 0.9800 ?
    C13 H13B . 0.9800 ?
    C14 C15 . 1.518(4) ?
    C14 H14A . 0.9800 ?
    C14 H14B . 0.9800 ?
    C15 C16 . 1.489(6) ?
    C15 H15A . 0.9800 ?
    C15 H15B . 0.9800 ?
    C16 C17 . 1.475(5) ?
    C16 H16A . 0.9800 ?
    C16 H16B . 0.9800 ?
    C17 H17A . 0.9800 ?
    C17 H17B . 0.9800 ?
    C18 C19 . 1.507(5) ?
    C18 H18A . 0.9800 ?
    C18 H18B . 0.9800 ?
    C19 C20 . 1.510(5) ?
    C19 H19A . 0.9800 ?
    C19 H19B . 0.9800 ?
    C20 C21 . 1.510(5) ?
    C20 H20A . 0.9800 ?
    C20 H20B . 0.9800 ?
    C21 H21A . 0.9800 ?
    C21 H21B . 0.9800 ?
loop_
    _geom_angle_atom_site_label_1
    _geom_angle_atom_site_label_2
    _geom_angle_atom_site_label_3
    _geom_angle_site_symmetry_1
    _geom_angle_site_symmetry_3
    _geom_angle
    _geom_angle_publ_flag
    O Li N2 . 3_756 117.1(2) ?
    O Li N1 . . 108.7(2) ?
    N2 Li N1 3_756 . 127.9(2) ?
    O Li N1 . 3_756 122.7(2) ?
    N2 Li N1 3_756 3_756 65.61(15) ?
    N1 Li N1 . 3_756 108.94(18) ?
    O Li C1 . 3_756 121.0(2) ?
    N2 Li C1 3_756 3_756 32.77(10) ?
    N1 Li C1 . 3_756 129.0(2) ?
    N1 Li C1 3_756 3_756 33.59(10) ?
    O Li Li . 3_756 138.3(3) ?
    N2 Li Li 3_756 3_756 98.2(2) ?
    N1 Li Li . 3_756 57.24(16) ?
    N1 Li Li 3_756 3_756 51.70(16) ?
    C1 Li Li 3_756 3_756 77.4(2) ?
    C1 N1 C2 . . 117.2(2) ?
    C1 N1 Li . . 126.8(2) ?
    C2 N1 Li . . 114.63(19) ?
    C1 N1 Li . 3_756 82.27(18) ?
    C2 N1 Li . 3_756 133.03(19) ?
    Li N1 Li . 3_756 71.06(18) ?
    C1 N2 C8 . . 120.4(2) ?
    C1 N2 Li . 3_756 91.93(19) ?
    C8 N2 Li . 3_756 147.6(2) ?
    C1 N3 C14 . . 124.9(2) ?
    C1 N3 C17 . . 122.0(2) ?
    C14 N3 C17 . . 111.1(2) ?
    C18 O C21 . . 109.8(2) ?
    C18 O Li . . 124.6(2) ?
    C21 O Li . . 117.7(2) ?
    N2 C1 N1 . . 117.6(2) ?
    N2 C1 N3 . . 121.0(2) ?
    N1 C1 N3 . . 121.5(2) ?
    N2 C1 Li . 3_756 55.31(16) ?
    N1 C1 Li . 3_756 64.14(16) ?
    N3 C1 Li . 3_756 165.82(19) ?
    N1 C2 C7 . . 111.85(19) ?
    N1 C2 C3 . . 111.65(19) ?
    C7 C2 C3 . . 109.3(2) ?
    N1 C2 H2 . . 108.0 ?
    C7 C2 H2 . . 108.0 ?
    C3 C2 H2 . . 108.0 ?
    C4 C3 C2 . . 111.5(2) ?
    C4 C3 H3A . . 109.3 ?
    C2 C3 H3A . . 109.3 ?
    C4 C3 H3B . . 109.3 ?
    C2 C3 H3B . . 109.3 ?
    H3A C3 H3B . . 108.0 ?
    C5 C4 C3 . . 111.8(2) ?
    C5 C4 H4A . . 109.2 ?
    C3 C4 H4A . . 109.2 ?
    C5 C4 H4B . . 109.2 ?
    C3 C4 H4B . . 109.2 ?
    H4A C4 H4B . . 107.9 ?
    C6 C5 C4 . . 111.0(2) ?
    C6 C5 H5A . . 109.4 ?
    C4 C5 H5A . . 109.4 ?
    C6 C5 H5B . . 109.4 ?
    C4 C5 H5B . . 109.4 ?
    H5A C5 H5B . . 108.0 ?
    C5 C6 C7 . . 112.2(2) ?
    C5 C6 H6A . . 109.2 ?
    C7 C6 H6A . . 109.2 ?
    C5 C6 H6B . . 109.2 ?
    C7 C6 H6B . . 109.2 ?
    H6A C6 H6B . . 107.9 ?
    C6 C7 C2 . . 110.9(2) ?
    C6 C7 H7A . . 109.5 ?
    C2 C7 H7A . . 109.5 ?
    C6 C7 H7B . . 109.5 ?
    C2 C7 H7B . . 109.5 ?
    H7A C7 H7B . . 108.0 ?
    N2 C8 C9 . . 111.0(2) ?
    N2 C8 C13 . . 110.6(2) ?
    C9 C8 C13 . . 109.0(2) ?
    N2 C8 H8 . . 108.8 ?
    C9 C8 H8 . . 108.8 ?
    C13 C8 H8 . . 108.8 ?
    C8 C9 C10 . . 112.2(2) ?
    C8 C9 H9A . . 109.2 ?
    C10 C9 H9A . . 109.2 ?
    C8 C9 H9B . . 109.2 ?
    C10 C9 H9B . . 109.2 ?
    H9A C9 H9B . . 107.9 ?
    C11 C10 C9 . . 110.6(3) ?
    C11 C10 H10A . . 109.5 ?
    C9 C10 H10A . . 109.5 ?
    C11 C10 H10B . . 109.5 ?
    C9 C10 H10B . . 109.5 ?
    H10A C10 H10B . . 108.1 ?
    C12 C11 C10 . . 111.2(3) ?
    C12 C11 H11A . . 109.4 ?
    C10 C11 H11A . . 109.4 ?
    C12 C11 H11B . . 109.4 ?
    C10 C11 H11B . . 109.4 ?
    H11A C11 H11B . . 108.0 ?
    C11 C12 C13 . . 112.0(3) ?
    C11 C12 H12A . . 109.2 ?
    C13 C12 H12A . . 109.2 ?
    C11 C12 H12B . . 109.2 ?
    C13 C12 H12B . . 109.2 ?
    H12A C12 H12B . . 107.9 ?
    C12 C13 C8 . . 111.4(2) ?
    C12 C13 H13A . . 109.3 ?
    C8 C13 H13A . . 109.3 ?
    C12 C13 H13B . . 109.3 ?
    C8 C13 H13B . . 109.3 ?
    H13A C13 H13B . . 108.0 ?
    N3 C14 C15 . . 104.2(2) ?
    N3 C14 H14A . . 110.9 ?
    C15 C14 H14A . . 110.9 ?
    N3 C14 H14B . . 110.9 ?
    C15 C14 H14B . . 110.9 ?
    H14A C14 H14B . . 108.9 ?
    C16 C15 C14 . . 106.5(3) ?
    C16 C15 H15A . . 110.4 ?
    C14 C15 H15A . . 110.4 ?
    C16 C15 H15B . . 110.4 ?
    C14 C15 H15B . . 110.4 ?
    H15A C15 H15B . . 108.6 ?
    C17 C16 C15 . . 105.2(3) ?
    C17 C16 H16A . . 110.7 ?
    C15 C16 H16A . . 110.7 ?
    C17 C16 H16B . . 110.7 ?
    C15 C16 H16B . . 110.7 ?
    H16A C16 H16B . . 108.8 ?
    C16 C17 N3 . . 104.4(3) ?
    C16 C17 H17A . . 110.9 ?
    N3 C17 H17A . . 110.9 ?
    C16 C17 H17B . . 110.9 ?
    N3 C17 H17B . . 110.9 ?
    H17A C17 H17B . . 108.9 ?
    O C18 C19 . . 105.7(3) ?
    O C18 H18A . . 110.6 ?
    C19 C18 H18A . . 110.6 ?
    O C18 H18B . . 110.6 ?
    C19 C18 H18B . . 110.6 ?
    H18A C18 H18B . . 108.7 ?
    C20 C19 C18 . . 101.7(3) ?
    C20 C19 H19A . . 111.4 ?
    C18 C19 H19A . . 111.4 ?
    C20 C19 H19B . . 111.4 ?
    C18 C19 H19B . . 111.4 ?
    H19A C19 H19B . . 109.3 ?
    C19 C20 C21 . . 102.8(3) ?
    C19 C20 H20A . . 111.2 ?
    C21 C20 H20A . . 111.2 ?
    C19 C20 H20B . . 111.2 ?
    C21 C20 H20B . . 111.2 ?
    H20A C20 H20B . . 109.1 ?
    O C21 C20 . . 105.5(3) ?
    O C21 H21A . . 110.6 ?
    C20 C21 H21A . . 110.6 ?
    O C21 H21B . . 110.6 ?
    C20 C21 H21B . . 110.6 ?
    H21A C21 H21B . . 108.8 ?
loop_
    _geom_torsion_atom_site_label_1
    _geom_torsion_atom_site_label_2
    _geom_torsion_atom_site_label_3
    _geom_torsion_atom_site_label_4
    _geom_torsion_site_symmetry_1
    _geom_torsion_site_symmetry_2
    _geom_torsion_site_symmetry_3
    _geom_torsion_site_symmetry_4
    _geom_torsion
    _geom_torsion_publ_flag
    O Li N1 C1 . . . . 71.7(3) ?
    N2 Li N1 C1 3_756 . . . -137.6(3) ?
    N1 Li N1 C1 3_756 . . . -64.2(3) ?
    C1 Li N1 C1 3_756 . . . -95.4(3) ?
    Li Li N1 C1 3_756 . . . -64.2(3) ?
    O Li N1 C2 . . . . -94.5(2) ?
    N2 Li N1 C2 3_756 . . . 56.1(3) ?
    N1 Li N1 C2 3_756 . . . 129.5(2) ?
    C1 Li N1 C2 3_756 . . . 98.3(3) ?
    Li Li N1 C2 3_756 . . . 129.5(2) ?
    O Li N1 Li . . . 3_756 136.0(3) ?
    N2 Li N1 Li 3_756 . . 3_756 -73.4(3) ?
    N1 Li N1 Li 3_756 . . 3_756 0.0 ?
    C1 Li N1 Li 3_756 . . 3_756 -31.19(16) ?
    N2 Li O C18 3_756 . . . -45.7(3) ?
    N1 Li O C18 . . . . 108.6(3) ?
    N1 Li O C18 3_756 . . . -122.8(3) ?
    C1 Li O C18 3_756 . . . -83.0(3) ?
    Li Li O C18 3_756 . . . 170.0(4) ?
    N2 Li O C21 3_756 . . . 168.5(2) ?
    N1 Li O C21 . . . . -37.3(3) ?
    N1 Li O C21 3_756 . . . 91.4(3) ?
    C1 Li O C21 3_756 . . . 131.1(3) ?
    Li Li O C21 3_756 . . . 24.1(5) ?
    C8 N2 C1 N1 . . . . -166.2(2) ?
    Li N2 C1 N1 3_756 . . . 16.4(2) ?
    C8 N2 C1 N3 . . . . 13.7(3) ?
    Li N2 C1 N3 3_756 . . . -163.7(2) ?
    C8 N2 C1 Li . . . 3_756 177.4(3) ?
    C2 N1 C1 N2 . . . . -149.7(2) ?
    Li N1 C1 N2 . . . . 44.3(3) ?
    Li N1 C1 N2 3_756 . . . -14.9(2) ?
    C2 N1 C1 N3 . . . . 30.4(3) ?
    Li N1 C1 N3 . . . . -135.6(2) ?
    Li N1 C1 N3 3_756 . . . 165.1(2) ?
    C2 N1 C1 Li . . . 3_756 -134.8(2) ?
    Li N1 C1 Li . . . 3_756 59.3(3) ?
    C14 N3 C1 N2 . . . . -136.5(3) ?
    C17 N3 C1 N2 . . . . 61.1(3) ?
    C14 N3 C1 N1 . . . . 43.4(4) ?
    C17 N3 C1 N1 . . . . -118.9(3) ?
    C14 N3 C1 Li . . . 3_756 153.1(7) ?
    C17 N3 C1 Li . . . 3_756 -9.3(9) ?
    C1 N1 C2 C7 . . . . 104.0(2) ?
    Li N1 C2 C7 . . . . -88.3(2) ?
    Li N1 C2 C7 3_756 . . . -1.8(3) ?
    C1 N1 C2 C3 . . . . -133.2(2) ?
    Li N1 C2 C3 . . . . 34.5(3) ?
    Li N1 C2 C3 3_756 . . . 121.0(2) ?
    N1 C2 C3 C4 . . . . 178.6(2) ?
    C7 C2 C3 C4 . . . . -57.2(3) ?
    C2 C3 C4 C5 . . . . 55.9(3) ?
    C3 C4 C5 C6 . . . . -53.3(4) ?
    C4 C5 C6 C7 . . . . 53.9(4) ?
    C5 C6 C7 C2 . . . . -56.6(3) ?
    N1 C2 C7 C6 . . . . -178.7(2) ?
    C3 C2 C7 C6 . . . . 57.2(3) ?
    C1 N2 C8 C9 . . . . -116.5(3) ?
    Li N2 C8 C9 3_756 . . . 58.7(4) ?
    C1 N2 C8 C13 . . . . 122.5(3) ?
    Li N2 C8 C13 3_756 . . . -62.4(4) ?
    N2 C8 C9 C10 . . . . -179.2(2) ?
    C13 C8 C9 C10 . . . . -57.2(3) ?
    C8 C9 C10 C11 . . . . 57.5(3) ?
    C9 C10 C11 C12 . . . . -55.1(3) ?
    C10 C11 C12 C13 . . . . 54.6(4) ?
    C11 C12 C13 C8 . . . . -55.4(4) ?
    N2 C8 C13 C12 . . . . 177.7(2) ?
    C9 C8 C13 C12 . . . . 55.5(3) ?
    C1 N3 C14 C15 . . . . -159.4(3) ?
    C17 N3 C14 C15 . . . . 4.6(3) ?
    N3 C14 C15 C16 . . . . 13.9(4) ?
    C14 C15 C16 C17 . . . . -27.0(5) ?
    C15 C16 C17 N3 . . . . 29.2(4) ?
    C1 N3 C17 C16 . . . . 143.2(3) ?
    C14 N3 C17 C16 . . . . -21.4(4) ?
    C21 O C18 C19 . . . . -14.8(3) ?
    Li O C18 C19 . . . . -162.9(2) ?
    O C18 C19 C20 . . . . 32.7(3) ?
    C18 C19 C20 C21 . . . . -37.6(3) ?
    C18 O C21 C20 . . . . -9.5(3) ?
    Li O C21 C20 . . . . 141.2(3) ?
    C19 C20 C21 O . . . . 29.7(3) ?
data_global
_journal_date_recd_electronic     2010-09-17
_journal_date_accepted     2010-11-10
_journal_name_full     'Acta Crystallographica, Section E'
_journal_year     2010
_journal_volume     66
_journal_issue     12
_journal_page_first     m1579
_journal_page_last     m1579
_journal_paper_category     QM
_journal_coeditor_code     JJ2061
_publ_contact_author_name     'Haoyang Li'
_publ_contact_author_address
;
Department of Chemistry
Taiyuan Normal University
Taiyuan 030031
People's Republic of China
;
_publ_contact_author_email     'hhf_2222@yahoo.com.cn'
_publ_contact_author_fax     '(86)-351-7122604'
_publ_contact_author_phone     '(86)-351-2275129'
_publ_section_title
;\
Bis[\m~2~-1,1-(butane-1,4-diyl)-2,3-dicyclohexylguanidinato]\
bis[(tetrahydrofuran)lithium](<i>Li---Li</i>)
;
loop_
    _publ_author_name
    _publ_author_footnote
    _publ_author_address
    'Hongfei Han' .
;
Department of Chemistry
Taiyuan Normal University
Taiyuan 030031
People's Republic of China
;
    'Wenjuan Li' .
;
Department of Chemistry
Taiyuan Normal University
Taiyuan 030031
People's Republic of China
;
    'Haoyang Li' .
;
Department of Chemistry
Taiyuan Normal University
Taiyuan 030031
People's Republic of China
;
