# Supplementary material for: Bis[μ2-1,1-(butane-1,4-di­yl)-2,3-dicyclo­hexyl­guanidinato]bis­[(tetra­hydro­furan)­lithium](Li—Li)
Source: Acta Crystallogr Sect E Struct Rep Online. 2010 Nov 17;66(Pt 12):m1579. doi: 10.1107/S1600536810046477 (PMC3011579; doi:10.1107/S1600536810046477)
Supplement: Supplementary file 2 [file e-66-m1579-Isup2.hkl]

# 
# h,k,l, Fc-squared, Fo-squared, sigma(Fo-squared) and status flag 
# 
data_I
_shelx_title ' s117b in P2(1)/c' 
_shelx_refln_list_code          4 
_shelx_F_calc_maximum      132.19 
_exptl_crystal_F_000       784.00 
_reflns_d_resolution_high  0.8406 
 
loop_ 
 _symmetry_equiv_pos_as_xyz 
 'x, y, z' 
 '-x, y+1/2, -z+1/2' 
 '-x, -y, -z' 
 'x, -y-1/2, z-1/2' 
 
_cell_length_a    10.4456 
_cell_length_b    21.4535 
_cell_length_c    10.4914 
_cell_angle_alpha  90.000 
_cell_angle_beta  114.129 
_cell_angle_gamma  90.000 
 
_shelx_F_squared_multiplier     1.000 
 
loop_ 
 _refln_index_h 
 _refln_index_k 
 _refln_index_l 
 _refln_F_squared_calc 
 _refln_F_squared_meas 
 _refln_F_squared_sigma 
 _refln_observed_status 
   1   0   0      322.95        0.34      0.22 o 
   2   0   0     4578.87        2.76      0.71 o 
   3   0   0      940.80     1185.64     48.79 o 
   4   0   0        4.09        3.56      2.46 o 
   5   0   0     4275.38     5040.74    202.13 o 
   6   0   0      165.22      147.61      9.96 o 
   7   0   0      386.10      474.79     23.37 o 
   8   0   0      275.10      255.72     12.14 o 
   9   0   0       68.73       79.10     12.44 o 
  10   0   0       19.29       23.97      9.59 o 
  11   0   0       81.66       81.04     16.02 o 
   1   1   0      102.85      106.16      4.86 o 
   2   1   0    14274.24    17477.76    690.88 o 
   4   1   0     3875.09     4545.98    214.30 o 
   5   1   0      224.29      283.37     10.41 o 
   6   1   0        1.51        2.99      2.30 o 
   7   1   0        5.07        6.83      2.60 o 
   8   1   0        6.03       12.62      4.17 o 
   9   1   0        0.19       14.00     13.15 o 
  10   1   0       27.01       25.41      7.16 o 
  11   1   0        8.45        2.28      7.31 o 
   0   2   0     9596.45    11111.45    469.29 o 
   1   2   0       57.78       69.09      2.94 o 
   2   2   0     6226.76     7760.94    224.29 o 
   3   2   0      169.29      190.84      7.60 o 
   4   2   0       28.91       49.52      3.71 o 
   5   2   0      275.29      284.32      8.99 o 
   6   2   0      451.65      478.28     13.84 o 
   7   2   0        0.06        1.42      2.26 o 
   8   2   0       61.85       66.37     15.74 o 
   9   2   0      491.10      487.08     30.60 o 
  10   2   0        2.50        1.81      9.30 o 
  11   2   0       71.62       78.93     24.99 o 
   2   3   0       29.38       55.66      3.32 o 
   3   3   0      196.36      221.53      8.46 o 
   4   3   0      859.02      939.67     23.75 o 
   5   3   0      703.47      879.00     22.81 o 
   6   3   0     1428.40     1446.11     45.58 o 
   7   3   0        0.01        2.22      3.97 o 
   8   3   0       73.48       66.60      6.41 o 
   9   3   0        4.44        4.79      5.90 o 
  10   3   0       15.75       28.70     14.62 o 
  11   3   0      144.98      131.05     12.83 o 
   0   4   0       25.30       16.75      2.35 o 
   2   4   0      854.02      932.83     28.52 o 
   3   4   0        0.01        2.55      1.29 o 
   4   4   0        9.58       24.40      2.52 o 
   5   4   0       23.57       17.77      2.51 o 
   6   4   0       26.42       40.07      4.83 o 
   7   4   0        5.60        0.50      4.58 o 
   8   4   0      137.74      154.75      9.50 o 
   9   4   0      295.04      238.51     14.29 o 
  10   4   0       42.06       34.69     10.99 o 
  11   4   0        0.45        3.68      6.67 o 
   2   5   0     2044.16     2210.04     65.37 o 
   3   5   0      127.14      178.81      5.74 o 
   4   5   0       81.20       76.96      3.80 o 
   5   5   0       67.06       80.38      4.21 o 
   6   5   0      343.61      360.93     11.25 o 
   7   5   0      109.85       86.69      6.95 o 
   8   5   0      141.98      164.50     10.04 o 
   9   5   0      136.32      141.22      9.86 o 
  10   5   0       21.27       23.78     10.65 o 
  11   5   0        4.06        7.84     14.07 o 
   2   6   0       51.03       19.53      3.02 o 
   3   6   0       50.55       92.40      6.47 o 
   4   6   0       95.21       69.90      3.73 o 
   5   6   0      243.31      251.66     11.84 o 
   6   6   0       33.57       36.77      6.00 o 
   7   6   0        8.36        6.77      3.59 o 
   8   6   0      586.95      595.70     23.05 o 
   9   6   0      237.10      191.38     11.89 o 
  10   6   0       72.18       98.13     15.56 o 
   1   7   0        1.43        1.78      0.48 o 
   2   7   0        0.20       -0.18      0.98 o 
   3   7   0      701.99      874.42     22.17 o 
   4   7   0        0.48        0.49      2.00 o 
   5   7   0        1.58        0.71      1.92 o 
   6   7   0      561.25      486.08     43.99 o 
   7   7   0       47.56       47.11      8.60 o 
   8   7   0       88.56       77.44      8.53 o 
   9   7   0        0.01       -5.08      4.60 o 
  10   7   0       46.55       54.54     10.28 o 
   0   8   0        0.29        1.67      2.95 o 
   3   8   0      166.91      261.00      7.28 o 
   4   8   0        4.63       11.96      3.09 o 
   5   8   0      428.02      432.14     11.38 o 
   6   8   0       36.28       50.48      5.59 o 
   7   8   0        5.88       10.59      4.38 o 
   8   8   0      351.72      347.90     15.86 o 
   9   8   0       92.54       76.16     11.14 o 
  10   8   0       32.03       24.71      8.58 o 
   2   9   0        0.05       -0.76      2.11 o 
   3   9   0      145.61      165.72      6.81 o 
   4   9   0      128.88      158.62      7.57 o 
   5   9   0       12.73       16.31      3.33 o 
   6   9   0      391.65      356.38     12.66 o 
   7   9   0       54.20       65.20     15.53 o 
   8   9   0      411.31      402.51     24.21 o 
   9   9   0        2.35       -1.88      5.56 o 
  10   9   0        8.70       11.15      8.45 o 
   1  10   0      548.77      734.63     37.86 o 
   2  10   0      320.59      322.51      8.66 o 
   3  10   0      103.80       81.46      4.46 o 
   4  10   0      261.94      228.81     12.90 o 
   5  10   0      196.76      164.13      7.77 o 
   6  10   0       46.86       49.90      8.89 o 
   7  10   0       35.95       40.60      6.59 o 
   8  10   0        4.58        3.29      5.67 o 
   9  10   0        0.37       -3.75      5.05 o 
  10  10   0      426.25      306.80     17.18 o 
   1  11   0      345.59      347.07      7.62 o 
   2  11   0      133.44      186.72      7.47 o 
   3  11   0       35.46       37.34      3.01 o 
   4  11   0      364.03      398.20     18.45 o 
   5  11   0       86.72       89.46      6.06 o 
   6  11   0     1854.09     1930.71     62.18 o 
   7  11   0      105.19      114.42     15.48 o 
   8  11   0      202.80      183.73     28.18 o 
   9  11   0        0.15       -2.88      5.31 o 
  10  11   0        7.15        7.28     11.48 o 
   0  12   0       63.80       45.29      3.64 o 
   1  12   0      462.81      545.20     11.13 o 
   2  12   0      368.12      389.95     16.86 o 
   3  12   0        7.68        8.85      2.78 o 
   4  12   0        6.23       11.38      3.16 o 
   5  12   0       46.87       56.28      6.59 o 
   6  12   0        0.05        0.95      5.79 o 
   7  12   0      142.82      121.94     10.08 o 
   8  12   0      483.69      486.34     21.46 o 
   9  12   0       56.50       64.15      9.05 o 
  10  12   0        3.73       10.71      7.52 o 
   1  13   0      338.01      323.22      7.56 o 
   2  13   0      403.23      450.90     11.81 o 
   3  13   0      222.63      199.87      6.81 o 
   4  13   0        8.03        6.87      3.58 o 
   5  13   0      323.35      305.34     33.79 o 
   6  13   0      136.71      117.01      9.64 o 
   7  13   0        8.37       10.06      5.37 o 
   8  13   0       21.46       14.03      6.07 o 
   9  13   0       44.52       51.27      8.58 o 
   0  14   0      980.18     1071.28     28.66 o 
   1  14   0       44.44       55.71      3.14 o 
   2  14   0       31.90       20.13      2.87 o 
   3  14   0      188.62      209.40     11.72 o 
   4  14   0      458.35      391.69     16.81 o 
   5  14   0      473.76      453.59     19.41 o 
   6  14   0      344.97      302.53     15.24 o 
   7  14   0        0.63       -2.12      4.58 o 
   8  14   0        0.73       -0.05      5.62 o 
   9  14   0       46.45       66.10      9.84 o 
   1  15   0      826.10      859.06     16.94 o 
   2  15   0      202.56      212.05     17.92 o 
   3  15   0        0.17        4.49      4.42 o 
   4  15   0       40.88       41.91      6.02 o 
   5  15   0       86.92       87.95     10.60 o 
   6  15   0      121.15      118.97     10.12 o 
   7  15   0       13.83        9.82      5.60 o 
   8  15   0        0.16       -2.20      7.07 o 
   9  15   0        0.57        8.03      7.03 o 
   0  16   0      251.03      246.67      9.50 o 
   1  16   0      110.64      132.69      8.41 o 
   2  16   0      746.39      750.43     21.47 o 
   3  16   0     1038.59     1040.66     36.20 o 
   4  16   0       55.01       56.98      6.87 o 
   5  16   0      111.75       87.25      8.38 o 
   6  16   0      203.20      201.26     13.22 o 
   7  16   0       21.77       10.41      6.02 o 
   8  16   0       22.42       26.90     12.09 o 
   1  17   0     1054.63     1043.27     25.04 o 
   2  17   0     1000.41     1048.77     28.75 o 
   3  17   0      193.76      188.71     11.69 o 
   4  17   0       81.56       68.41     12.14 o 
   5  17   0       10.45       18.26     10.11 o 
   6  17   0      117.78       83.23      9.25 o 
   7  17   0       36.99       32.65      7.02 o 
   8  17   0        4.17       -7.02      6.66 o 
   0  18   0      395.35      406.57     17.41 o 
   1  18   0       45.46       63.00      4.95 o 
   2  18   0       17.28       21.00      4.21 o 
   3  18   0        3.17       10.19      5.40 o 
   4  18   0       35.52       33.66      6.50 o 
   5  18   0       35.54       29.92      9.68 o 
   6  18   0       93.91       84.18      9.74 o 
   7  18   0       15.69       10.88      6.29 o 
   8  18   0       24.18       27.24      9.64 o 
   1  19   0      523.45      506.25     14.59 o 
   2  19   0      686.12      656.10     42.85 o 
   3  19   0       73.35       87.80      8.77 o 
   4  19   0        0.06       10.47      6.48 o 
   5  19   0       23.90       26.77      6.30 o 
   6  19   0        0.67       -1.72      4.71 o 
   7  19   0       11.70        9.75      7.63 o 
   0  20   0      478.61      530.17     21.50 o 
   1  20   0       36.84       36.58      4.73 o 
   2  20   0      264.95      289.68     15.02 o 
   3  20   0       23.77       14.70      8.12 o 
   4  20   0        6.50       16.69      6.08 o 
   5  20   0       53.86       52.28     12.42 o 
   6  20   0        0.00        9.43      7.00 o 
   7  20   0        8.20       12.50      9.10 o 
   1  21   0      102.85      105.23      6.66 o 
   2  21   0        3.74       10.46      5.37 o 
   3  21   0      146.12      150.13     18.78 o 
   4  21   0       82.39       98.96     10.01 o 
   5  21   0       24.68       44.16      7.94 o 
   6  21   0        4.03       14.25      6.81 o 
   0  22   0      230.58      219.34     15.82 o 
   1  22   0       45.54       54.77      6.70 o 
   2  22   0       66.60       78.02      9.19 o 
   3  22   0       39.77       40.76      7.55 o 
   4  22   0       12.96       14.88      6.68 o 
   5  22   0       16.71       26.61      7.23 o 
   1  23   0       98.31      110.04      8.65 o 
   2  23   0      250.72      237.63     14.87 o 
   3  23   0      136.55      156.07     12.44 o 
   4  23   0        3.68       13.95      6.44 o 
   0  24   0      151.82      137.71     18.65 o 
   1  24   0        0.10       -0.36      5.49 o 
   2  24   0        0.52        9.87      5.99 o 
   3  24   0       61.98       71.92     15.47 o 
   1  25   0       44.86       28.53      7.12 o 
   2  25   0        0.70       -6.08      6.87 o 
 -11   1   1       64.13       69.70      9.85 o 
 -10   1   1        0.01        2.50      7.09 o 
  -9   1   1      264.42      272.85     17.30 o 
  -8   1   1        1.11       12.15      5.23 o 
  -7   1   1      541.97      644.44     21.49 o 
  -6   1   1       42.35       59.02      6.00 o 
  -5   1   1      123.26      119.78      8.02 o 
  -4   1   1        5.27       -0.26      1.02 o 
  -3   1   1     7724.26        8.36      1.60 o 
  -2   1   1    13240.35        6.34      1.23 o 
  -1   1   1     3454.92     4467.82    129.64 o 
   1   1   1     2629.81     2869.25     83.58 o 
   2   1   1     4422.97     5340.11    125.05 o 
   3   1   1      144.27      264.95     10.65 o 
   4   1   1     1990.24     2566.91     61.55 o 
   5   1   1      924.59     1015.20     25.91 o 
   6   1   1      773.07      768.98     18.32 o 
   7   1   1        3.46        9.15      3.00 o 
   8   1   1        0.23        4.76      4.96 o 
   9   1   1        2.74       14.52      6.75 o 
  10   1   1       74.49       76.47     10.54 o 
 -11   2   1        2.05        3.99      6.23 o 
 -10   2   1       33.33       24.53      9.27 o 
  -9   2   1       77.06       72.85      7.09 o 
  -8   2   1       80.38      108.31     10.80 o 
  -7   2   1        5.80        9.99      4.30 o 
  -6   2   1      897.60     1010.88     31.36 o 
  -5   2   1       97.38      112.91     13.56 o 
  -4   2   1       19.47       12.03      3.23 o 
  -3   2   1     2965.74        6.61      0.93 o 
  -1   2   1       33.13       30.78      1.94 o 
   0   2   1       28.63       35.78      1.52 o 
   1   2   1    10872.72    12759.35    368.15 o 
   2   2   1    17474.69    21061.57    490.63 o 
   3   2   1       44.22       48.56      2.56 o 
   4   2   1     3108.27     3720.20     88.36 o 
   5   2   1        0.89       -0.36      2.04 o 
   6   2   1        0.13        5.91      2.27 o 
   7   2   1      233.57      255.09     10.48 o 
   8   2   1       61.08       54.46      7.94 o 
   9   2   1       88.17       94.05     10.01 o 
  10   2   1       62.79       68.61     10.14 o 
 -11   3   1       91.71      117.04     16.54 o 
 -10   3   1        7.95       15.35      5.45 o 
  -9   3   1       94.16      111.54      8.51 o 
  -8   3   1      192.20      171.80     11.75 o 
  -7   3   1      190.07      185.12     10.34 o 
  -6   3   1      129.49      129.30      6.94 o 
  -5   3   1      135.01      131.36      6.59 o 
   0   3   1      538.22      579.92     46.42 o 
   1   3   1      141.49      207.81      7.68 o 
   2   3   1      256.45      266.04     19.86 o 
   3   3   1        2.74       -0.97      1.08 o 
   4   3   1      529.41      714.64     18.55 o 
   5   3   1      427.14      526.27     14.60 o 
   6   3   1       50.64       68.71      5.85 o 
   7   3   1      505.76      484.16     31.49 o 
   8   3   1        0.07        4.82     10.69 o 
   9   3   1       15.27        9.82      5.50 o 
  10   3   1       14.83       12.61      6.75 o 
 -11   4   1        0.67        7.50      9.74 o 
 -10   4   1        3.48       -1.54      5.94 o 
  -9   4   1       15.14       16.43      4.59 o 
  -8   4   1      183.85      201.91     10.74 o 
  -7   4   1       45.13       58.68      4.39 o 
  -6   4   1      237.32      245.93      8.45 o 
  -5   4   1     1893.46     2247.30     54.57 o 
  -4   4   1       99.78       88.95      5.16 o 
  -3   4   1      943.56      974.24     24.93 o 
  -2   4   1     5340.55     6149.06    150.64 o 
   1   4   1     3829.50     4296.10    125.20 o 
   2   4   1        0.19       -0.41      0.93 o 
   3   4   1     1097.21     1296.08     31.72 o 
   4   4   1      660.74      662.52     17.36 o 
   5   4   1       28.64       35.55      8.37 o 
   6   4   1      391.58      381.49     15.19 o 
   7   4   1       19.15       36.03      7.85 o 
   8   4   1       33.47       28.08      5.41 o 
   9   4   1        0.34        8.75      5.26 o 
  10   4   1      100.07      103.33     12.47 o 
 -10   5   1       25.21       23.31      5.92 o 
  -9   5   1       18.16       30.77      5.74 o 
  -8   5   1      638.79      588.61     23.50 o 
  -7   5   1        3.22        4.01      2.53 o 
  -6   5   1       21.40       20.15      2.86 o 
  -5   5   1      185.97      256.04      8.31 o 
  -4   5   1       65.15      108.96      4.23 o 
  -3   5   1      644.01      683.27     18.10 o 
   2   5   1      441.83      461.21     12.06 o 
   3   5   1     2554.26     3049.50     72.43 o 
   4   5   1      123.64      102.13      5.87 o 
   5   5   1      145.12      180.41      9.05 o 
   6   5   1      186.11      185.24     12.61 o 
   7   5   1      168.87      156.50      9.85 o 
   8   5   1       19.74        8.79      4.86 o 
   9   5   1        0.82       -9.38      6.25 o 
  10   5   1       34.26       47.71     11.90 o 
 -10   6   1       20.04       35.61      8.54 o 
  -9   6   1       31.03       35.74      6.23 o 
  -8   6   1       13.95       20.25      4.78 o 
  -7   6   1       26.91       23.42      3.40 o 
  -6   6   1       43.36       38.50      3.45 o 
  -5   6   1     2572.45     2825.91     67.96 o 
  -4   6   1       27.14       22.41      2.19 o 
  -3   6   1     3240.43     3722.16    113.33 o 
  -2   6   1        8.49        2.46      0.60 o 
   2   6   1      285.14      308.93      8.68 o 
   3   6   1       31.00       58.42      6.34 o 
   4   6   1      508.77      564.84     15.45 o 
   5   6   1      164.04      188.06      9.26 o 
   6   6   1      228.08      234.77     11.14 o 
   7   6   1        4.49       11.81      8.53 o 
   8   6   1        1.24       -0.96      4.17 o 
   9   6   1      182.28      183.72     18.97 o 
  10   6   1       53.26       58.81      9.62 o 
 -11   7   1       15.64       19.77      9.33 o 
 -10   7   1      115.22       71.27     10.84 o 
  -9   7   1       32.75       33.09      8.15 o 
  -8   7   1     1102.99     1131.77     63.06 o 
  -7   7   1      306.30      288.37     12.78 o 
  -6   7   1      317.87      247.85      7.77 o 
  -5   7   1     2331.24     2410.20     51.50 o 
  -4   7   1      766.92      811.18     18.55 o 
  -3   7   1      779.72      311.02     14.91 o 
   0   7   1       16.81        0.78      0.52 o 
   2   7   1       95.97       92.96      7.60 o 
   3   7   1       54.07       64.97      4.62 o 
   4   7   1      666.32      692.75     18.31 o 
   5   7   1      328.58      364.14     14.62 o 
   6   7   1      758.15      737.40     26.00 o 
   7   7   1      490.43      430.98     17.81 o 
   8   7   1       60.23       55.29      7.07 o 
   9   7   1       90.00       86.49      8.80 o 
  10   7   1       26.71       27.13      8.17 o 
 -11   8   1       85.79       83.26     12.51 o 
 -10   8   1       35.49       27.39      7.22 o 
  -9   8   1      660.61      627.82     33.50 o 
  -8   8   1      855.61      842.87     30.80 o 
  -7   8   1      585.12      579.51     18.14 o 
  -6   8   1      828.46      830.04     19.78 o 
  -5   8   1      759.57      718.43     17.18 o 
  -4   8   1      823.30      836.80     19.23 o 
  -3   8   1      467.27      529.32     12.65 o 
  -2   8   1        2.29        2.68      0.97 o 
   2   8   1      775.56      945.77     23.93 o 
   3   8   1      237.84      279.57      7.68 o 
   4   8   1      869.40     1039.28     54.33 o 
   5   8   1       77.65       85.22      8.57 o 
   6   8   1      359.92      350.52     14.96 o 
   7   8   1       74.16       58.64      6.83 o 
   8   8   1        6.45       12.34      5.02 o 
   9   8   1       24.85       25.80      6.77 o 
 -10   9   1      123.50      114.77     10.76 o 
  -9   9   1       18.33       14.96      5.97 o 
  -8   9   1      327.42      291.82     16.95 o 
  -7   9   1      351.00      322.84     15.30 o 
  -6   9   1       95.41      137.67      5.96 o 
  -5   9   1      793.92      824.29     19.46 o 
  -4   9   1      891.62      972.10     22.14 o 
  -3   9   1      132.41      183.71      6.55 o 
  -2   9   1     2996.09     3306.90    100.17 o 
   0   9   1        0.00       -0.66      0.69 o 
   1   9   1     1381.02     1391.37     42.15 o 
   2   9   1     1633.08     1865.40     40.08 o 
   3   9   1      256.29      301.94      8.29 o 
   4   9   1      109.42       99.96      5.85 o 
   5   9   1       89.63      104.03     10.24 o 
   6   9   1      186.24      174.97     10.11 o 
   7   9   1      165.01      164.84     10.58 o 
   8   9   1      669.67      615.86     24.09 o 
   9   9   1        0.03       -4.10      6.49 o 
 -10  10   1        0.09       -0.13      5.75 o 
  -9  10   1        0.06       -4.34      4.65 o 
  -8  10   1      116.04       95.78      8.98 o 
  -7  10   1      619.20      659.67     25.38 o 
  -6  10   1       64.11       78.16      8.39 o 
  -5  10   1      333.56      383.63     10.58 o 
  -4  10   1      138.89      140.72      5.84 o 
  -3  10   1       26.24       26.23      2.51 o 
  -2  10   1     1520.27     1842.31     32.65 o 
  -1  10   1        4.38        8.72      3.34 o 
   0  10   1        1.50        1.43      1.29 o 
   1  10   1     2106.58     2609.69     49.82 o 
   2  10   1        1.70        3.12      1.78 o 
   3  10   1       12.57       16.56      2.41 o 
   4  10   1      682.05      687.35     20.12 o 
   5  10   1        0.39        1.20      2.72 o 
   6  10   1       10.91       15.44      4.87 o 
   7  10   1       65.76       67.10      7.61 o 
   8  10   1        1.20        0.13      4.99 o 
   9  10   1        5.62        1.38      6.86 o 
 -10  11   1        0.02        0.78      6.22 o 
  -9  11   1       72.64       47.65      7.91 o 
  -8  11   1       56.04       54.85      7.95 o 
  -7  11   1      678.11      610.59     24.26 o 
  -6  11   1       13.03        2.78      4.38 o 
  -5  11   1       12.19       13.93      3.19 o 
  -4  11   1     1468.35     1668.79     36.68 o 
  -3  11   1      358.40      322.26      8.90 o 
  -2  11   1      283.07      286.91      8.18 o 
  -1  11   1       17.96       19.09      2.01 o 
   0  11   1        2.89       14.29      2.43 o 
   1  11   1      329.05      303.90      7.82 o 
   2  11   1       97.12       96.87      4.37 o 
   3  11   1       18.46       16.29      2.55 o 
   4  11   1        1.85        2.05      2.72 o 
   5  11   1        4.13        2.37      3.18 o 
   6  11   1      384.49      334.24     12.98 o 
   7  11   1       65.97       66.71      6.60 o 
   8  11   1       14.04       14.19      5.93 o 
   9  11   1        1.11        8.98      7.75 o 
 -10  12   1        0.21        4.00      6.55 o 
  -9  12   1      210.15      191.09     13.49 o 
  -8  12   1      218.87      193.10     13.15 o 
  -7  12   1      406.91      451.79     19.68 o 
  -6  12   1      227.34      235.27     12.96 o 
  -5  12   1      289.04      298.80     10.68 o 
  -4  12   1        1.43        1.50      2.77 o 
  -3  12   1       26.89       21.41      2.74 o 
  -2  12   1      554.66      579.42     11.74 o 
  -1  12   1       26.76       76.99      3.63 o 
   0  12   1       78.55       78.25      4.07 o 
   1  12   1        1.61        4.25      3.25 o 
   2  12   1     1049.58     1143.16     25.89 o 
   3  12   1       34.25       24.69      3.82 o 
   4  12   1      329.00      329.26     11.95 o 
   5  12   1      311.08      244.78     10.31 o 
   6  12   1        1.09        3.44      6.05 o 
   7  12   1       41.99       39.57      6.66 o 
   8  12   1        4.40       14.20      6.23 o 
   9  12   1       17.94       19.04      7.15 o 
 -10  13   1        1.77        8.91      7.74 o 
  -9  13   1       35.09       22.62      7.32 o 
  -8  13   1       14.05       14.49      6.42 o 
  -7  13   1      518.64      496.99     37.58 o 
  -6  13   1      180.34      171.66     43.05 o 
  -5  13   1       36.06       46.54      6.47 o 
  -4  13   1       67.20       55.63      4.56 o 
  -3  13   1      140.10      146.70      6.80 o 
  -2  13   1      329.90      278.70      6.80 o 
  -1  13   1       78.78       84.65      5.71 o 
   0  13   1      561.05      548.88     12.53 o 
   1  13   1      107.53      111.87      4.58 o 
   2  13   1        1.95        0.17      2.13 o 
   3  13   1        9.01       11.75      3.58 o 
   4  13   1      399.87      429.88     25.30 o 
   5  13   1       77.63       81.67     10.29 o 
   6  13   1      305.86      295.19     14.81 o 
   7  13   1       46.58       45.04      8.28 o 
   8  13   1       99.87      103.99     10.41 o 
   9  13   1        0.79       -3.29      6.55 o 
  -9  14   1       11.35       30.16      8.02 o 
  -8  14   1        0.13       -6.95      4.63 o 
  -7  14   1       50.25       39.00      7.21 o 
  -6  14   1        3.73       -1.19      4.57 o 
  -5  14   1       45.29       34.00      6.05 o 
  -4  14   1      161.13      150.96      7.95 o 
  -3  14   1      113.84      111.34      6.02 o 
  -2  14   1      530.21      543.22     12.72 o 
  -1  14   1      313.59      360.20     12.18 o 
   0  14   1      804.97      793.18     17.24 o 
   1  14   1       18.14       20.17      2.66 o 
   2  14   1        8.79       16.08      4.24 o 
   3  14   1        1.59        1.94      2.96 o 
   4  14   1      571.97      533.96     22.44 o 
   5  14   1       26.51       24.28      5.67 o 
   6  14   1       96.42       97.24      9.33 o 
   7  14   1      246.00      257.62     15.16 o 
   8  14   1        6.64        6.04      6.36 o 
   9  14   1       20.61       24.46     16.72 o 
  -9  15   1        0.83       -6.72      6.20 o 
  -8  15   1       30.73       24.19      7.11 o 
  -7  15   1      292.60      242.32     14.80 o 
  -6  15   1      231.54      217.50     13.45 o 
  -5  15   1        4.23        6.70      3.99 o 
  -4  15   1      164.84      142.93      7.44 o 
  -3  15   1      230.30      237.18      9.29 o 
  -2  15   1      204.37      200.79      6.61 o 
  -1  15   1       37.86       45.41      3.46 o 
   0  15   1      359.82      357.11      9.91 o 
   1  15   1      103.85      129.55      5.27 o 
   2  15   1      276.33      275.80     18.28 o 
   3  15   1      258.05      245.40     15.35 o 
   4  15   1      550.05      536.39     21.97 o 
   5  15   1       69.97       71.21      8.16 o 
   6  15   1      107.71       85.70      9.03 o 
   7  15   1       11.46        9.79      5.42 o 
   8  15   1       41.28       43.08      8.06 o 
  -9  16   1        2.08       -8.33      6.60 o 
  -8  16   1        0.37        4.92      6.26 o 
  -7  16   1        0.08       -2.10      6.36 o 
  -6  16   1        1.31       -1.70      7.04 o 
  -5  16   1        8.23       13.20      5.70 o 
  -4  16   1      313.81      353.52     16.12 o 
  -3  16   1       87.75       93.76      6.15 o 
  -2  16   1       14.87       13.91      2.70 o 
  -1  16   1        4.83        8.74      2.83 o 
   0  16   1       79.75       76.49      4.32 o 
   1  16   1       63.98       67.02      8.55 o 
   2  16   1       47.86       41.11      6.32 o 
   3  16   1      319.97      307.43     14.70 o 
   4  16   1       17.46       22.17      5.40 o 
   5  16   1       73.40       85.66      8.97 o 
   6  16   1       17.87       25.95      9.73 o 
   7  16   1       73.48       79.44     17.26 o 
   8  16   1        0.25       -0.97      5.63 o 
  -8  17   1       30.66       20.46      8.22 o 
  -7  17   1       36.86       43.77      8.25 o 
  -6  17   1       91.21       89.72     13.03 o 
  -5  17   1      273.07      238.58     13.30 o 
  -4  17   1        9.95        4.89      4.11 o 
  -3  17   1       29.58       29.53      5.41 o 
  -2  17   1      188.44      205.01      7.20 o 
  -1  17   1        0.03        9.77      2.79 o 
   0  17   1      271.02      273.65      8.28 o 
   1  17   1       93.98      121.42      5.58 o 
   2  17   1      331.74      315.54     25.37 o 
   3  17   1      452.08      430.06     18.86 o 
   4  17   1       77.95       76.33      8.06 o 
   5  17   1      154.97      174.27     25.57 o 
   6  17   1       23.97       23.65      6.51 o 
   7  17   1       25.06       38.61      8.02 o 
   8  17   1        0.73       -0.66      6.88 o 
  -8  18   1       76.68       53.30     10.23 o 
  -7  18   1       33.26       31.75      7.51 o 
  -6  18   1        6.41       17.50     10.06 o 
  -5  18   1       20.41       33.08      6.29 o 
  -4  18   1      694.08      690.33     26.69 o 
  -3  18   1      339.73      351.21     12.75 o 
  -2  18   1      569.09      572.41     14.05 o 
  -1  18   1     1040.27      990.37     21.65 o 
   0  18   1      128.85      149.44      9.46 o 
   1  18   1      758.98      769.73     19.88 o 
   2  18   1      134.33      138.40     10.11 o 
   3  18   1     1049.96     1045.35     37.33 o 
   4  18   1      334.13      323.63     23.00 o 
   5  18   1      156.83      146.53     31.99 o 
   6  18   1      112.18       84.73      9.76 o 
   7  18   1        4.80       14.34      8.47 o 
  -7  19   1       39.97       35.89      8.28 o 
  -6  19   1        1.89       12.72      5.57 o 
  -5  19   1      201.19      179.78     12.48 o 
  -4  19   1        4.76        8.50      4.91 o 
  -3  19   1       32.12       45.56      8.13 o 
  -2  19   1      508.27      520.38     15.15 o 
  -1  19   1      365.69      347.61     10.06 o 
   0  19   1      537.49      561.80     15.77 o 
   1  19   1       26.80       19.77      4.67 o 
   2  19   1        1.70        4.05      5.61 o 
   3  19   1      157.55      159.77     17.29 o 
   4  19   1       12.72        7.52      7.74 o 
   5  19   1       12.52       11.84      5.74 o 
   6  19   1       39.74       39.81      7.94 o 
   7  19   1       11.06       18.18      8.02 o 
  -7  20   1       21.84       16.93      7.35 o 
  -6  20   1       18.80       25.71      6.68 o 
  -5  20   1        7.80       13.71      5.45 o 
  -4  20   1      143.04      126.16     10.38 o 
  -3  20   1        0.14       16.96      5.30 o 
  -2  20   1      111.56      113.52      6.65 o 
  -1  20   1       81.92       87.33     11.54 o 
   0  20   1      367.98      393.18     12.46 o 
   1  20   1        6.56        2.54      4.34 o 
   2  20   1      261.44      228.30     13.74 o 
   3  20   1       75.45       79.47      8.82 o 
   4  20   1       20.81       23.38      6.67 o 
   5  20   1       71.78       61.92     11.92 o 
   6  20   1        8.50        2.72      6.29 o 
  -6  21   1       35.59       32.30      7.52 o 
  -5  21   1       18.95       12.86      5.96 o 
  -4  21   1        1.33        7.78      5.23 o 
  -3  21   1       43.64       41.70      7.16 o 
  -2  21   1       67.24       85.57      6.21 o 
  -1  21   1       20.32       22.51      4.20 o 
   0  21   1        4.75        8.33      3.63 o 
   1  21   1       10.27       18.20      6.03 o 
   2  21   1        3.17       -1.67      5.94 o 
   3  21   1       35.07       34.67      7.15 o 
   4  21   1        1.43        7.48     11.93 o 
   5  21   1        0.68        7.87      6.25 o 
  -6  22   1        1.21        9.03      5.86 o 
  -5  22   1       40.06       41.28     14.70 o 
  -4  22   1      149.43      134.99     11.32 o 
  -3  22   1        0.23       16.87      7.44 o 
  -2  22   1       83.31       91.64      9.21 o 
  -1  22   1       18.18       21.44      4.45 o 
   0  22   1       33.52       29.51      5.91 o 
   1  22   1      121.96      106.43     15.06 o 
   2  22   1        6.76        9.36      8.88 o 
   3  22   1       42.64       59.89     13.33 o 
   4  22   1        5.30       11.99      6.10 o 
   5  22   1        0.53       13.52      6.33 o 
  -5  23   1      104.01      118.71     11.58 o 
  -4  23   1        6.86       20.50      6.80 o 
  -3  23   1       10.91        8.99      6.26 o 
  -2  23   1       50.07       57.02      8.53 o 
  -1  23   1       51.37       46.40      5.79 o 
   0  23   1       10.73       11.42      5.33 o 
   1  23   1       11.96       16.31     10.20 o 
   2  23   1        0.03        8.09      6.37 o 
   3  23   1       48.03       44.33      8.58 o 
   4  23   1        0.04        4.80      6.28 o 
  -4  24   1        4.79       11.71      7.14 o 
  -3  24   1      190.55      186.24     25.41 o 
  -2  24   1       40.78       47.45     11.93 o 
  -1  24   1       70.37       66.56     10.34 o 
   0  24   1        7.99       10.89      5.81 o 
   1  24   1        3.49        4.56     10.98 o 
   2  24   1       22.32       35.57     23.52 o 
   3  24   1        8.57        6.50      7.10 o 
  -2  25   1       12.94       12.41      7.31 o 
  -1  25   1       20.28       11.08      8.79 o 
   0  25   1        0.49        0.25      6.01 o 
   1  25   1       49.30       53.10      9.25 o 
 -12   0   2       15.99       16.60     11.60 o 
 -10   0   2        0.00       -2.22      5.86 o 
  -9   0   2      361.73      383.01     21.95 o 
  -8   0   2       97.07       60.15      8.71 o 
  -7   0   2       17.99       36.13      6.27 o 
  -6   0   2     1077.12     1440.56     61.63 o 
  -4   0   2      153.36        2.80      1.19 o 
  -3   0   2     5024.87        6.79      1.57 o 
  -2   0   2     6380.35     7924.87    755.55 o 
   3   0   2      885.41     1065.79     33.03 o 
   4   0   2      371.79      327.16     12.24 o 
   5   0   2      270.87      342.43     13.22 o 
   6   0   2      388.39      369.84     23.81 o 
   7   0   2      135.42      103.33     13.56 o 
   8   0   2       19.80       21.86      9.05 o 
   9   0   2        9.89       -0.43      7.57 o 
  10   0   2       92.79       91.08     16.75 o 
 -11   1   2       56.00       80.04     13.24 o 
 -10   1   2       20.27       20.70      7.31 o 
  -9   1   2        6.75       13.91      6.62 o 
  -8   1   2       98.53       83.98      8.61 o 
  -7   1   2        0.09        4.36      4.09 o 
  -6   1   2        9.63        6.85      2.84 o 
  -4   1   2       18.18        0.57      0.74 o 
  -1   1   2    10407.53    12110.31    338.83 o 
   2   1   2       12.50       19.98      1.64 o 
   3   1   2      110.47      101.53      4.02 o 
   4   1   2      160.28      164.99     10.43 o 
   5   1   2      136.05      130.59     14.99 o 
   6   1   2      214.05      214.47      8.91 o 
   7   1   2       71.93       75.14      8.58 o 
   8   1   2        3.69        7.23      5.49 o 
   9   1   2       99.06      128.03     24.39 o 
  10   1   2        1.98       -5.43      6.82 o 
 -11   2   2       34.49       41.74     11.68 o 
 -10   2   2      129.41      146.57     14.19 o 
  -9   2   2      175.26      197.00     10.59 o 
  -8   2   2        7.86       10.35      3.75 o 
  -7   2   2      112.75      133.19      8.18 o 
  -6   2   2      319.96      404.18     14.68 o 
  -5   2   2      850.84      991.18     43.48 o 
  -4   2   2      457.11        1.48      1.21 o 
   1   2   2     1163.82     1481.77     35.52 o 
   2   2   2      261.60      256.91      7.29 o 
   3   2   2     1332.18     1312.15     32.19 o 
   4   2   2       73.43       82.31      3.65 o 
   5   2   2        0.71        2.76      2.22 o 
   6   2   2       12.50        9.67      3.63 o 
   7   2   2      193.09      193.23     12.84 o 
   8   2   2      113.57      108.71     16.42 o 
   9   2   2      150.98      142.41     14.71 o 
  10   2   2       37.02       20.56      8.54 o 
 -11   3   2       59.89       59.74     12.89 o 
 -10   3   2       43.37       49.35      9.57 o 
  -9   3   2        5.87        1.92      3.90 o 
  -8   3   2        0.16        1.79      7.92 o 
  -7   3   2       69.22       61.79      5.34 o 
  -6   3   2      108.94      146.11      9.49 o 
  -5   3   2        0.10       -2.25      1.80 o 
   0   3   2     9515.09    11129.07    282.64 o 
   1   3   2     2286.28     2604.42     76.96 o 
   2   3   2     2614.08     3156.33     93.11 o 
   3   3   2      100.81      116.06      4.28 o 
   4   3   2      146.70      156.09      5.17 o 
   5   3   2        8.01        1.32      2.36 o 
   6   3   2      214.16      218.15      9.05 o 
   7   3   2        0.04        0.81      4.21 o 
   8   3   2       79.65       69.29      8.94 o 
   9   3   2       94.72       86.07     10.66 o 
  10   3   2       49.32       63.14     10.58 o 
 -11   4   2        6.45       11.40      7.50 o 
 -10   4   2       17.12       15.72      5.44 o 
  -9   4   2       36.76       50.62      6.82 o 
  -8   4   2      231.33      216.41      8.69 o 
  -7   4   2      413.63      391.14     35.44 o 
  -6   4   2       13.54        8.89      2.80 o 
  -5   4   2       65.98       89.78      4.67 o 
  -4   4   2      122.73      112.36      6.11 o 
   1   4   2     2409.24     2496.14     74.05 o 
   2   4   2     1987.58     2091.99     62.71 o 
   3   4   2      301.34      273.82     10.93 o 
   4   4   2     1466.12     1730.15     42.32 o 
   5   4   2      191.17      226.75     10.36 o 
   6   4   2        4.02        1.99      2.61 o 
   7   4   2      243.94      214.90      9.80 o 
   8   4   2      228.75      205.90     16.63 o 
   9   4   2        0.05        7.82      6.36 o 
  10   4   2        2.82        4.92      8.09 o 
 -11   5   2        9.98       10.43      7.61 o 
 -10   5   2       65.82       61.50      9.92 o 
  -9   5   2      181.69      181.11     12.72 o 
  -8   5   2        1.81        2.74      2.73 o 
  -7   5   2        3.47        5.39      2.57 o 
  -6   5   2       17.98       17.42      2.60 o 
  -5   5   2        9.60        8.93      2.36 o 
  -4   5   2      117.61      158.67      7.56 o 
  -2   5   2      115.64      106.76      8.21 o 
  -1   5   2       68.97       67.77      4.55 o 
   0   5   2      250.50      258.97      9.78 o 
   1   5   2      494.93      618.66     15.79 o 
   2   5   2      531.17      596.61     20.00 o 
   3   5   2     2373.73     2545.50     76.43 o 
   4   5   2        4.33       -0.32      2.48 o 
   5   5   2      269.17      242.97     18.61 o 
   6   5   2      665.80      674.63     24.21 o 
   7   5   2        0.29        1.72      3.53 o 
   8   5   2      168.39      157.80     12.13 o 
   9   5   2        8.08        3.63      6.44 o 
  10   5   2       28.75       30.03      9.43 o 
 -11   6   2       52.76       48.01     10.24 o 
 -10   6   2      572.18      587.11     31.87 o 
  -9   6   2       20.81       28.18      7.59 o 
  -8   6   2        6.57       11.35      3.42 o 
  -7   6   2      450.19      461.89     12.52 o 
  -6   6   2       74.02       90.40      4.40 o 
  -5   6   2     1084.42     1221.46     27.16 o 
  -4   6   2        3.47        3.57      4.24 o 
   1   6   2      236.62      274.57      7.93 o 
   2   6   2      501.42      576.33     19.61 o 
   3   6   2      262.51      240.71     10.42 o 
   4   6   2      159.61      162.73      8.49 o 
   5   6   2      103.91      107.85      7.35 o 
   6   6   2      158.67      123.73      8.45 o 
   7   6   2      118.22      117.97      8.78 o 
   8   6   2      253.53      258.31     14.85 o 
   9   6   2      129.03      126.28     12.10 o 
  10   6   2       25.67       28.63      9.59 o 
 -11   7   2       48.05       41.34      8.14 o 
 -10   7   2       63.22       52.25      7.84 o 
  -9   7   2      416.40      377.92     17.46 o 
  -8   7   2      462.54      448.36     56.31 o 
  -7   7   2      389.91      379.82     10.89 o 
  -6   7   2      113.17      130.96      5.50 o 
  -5   7   2      270.64      274.23      7.88 o 
  -4   7   2        0.29        2.66      1.52 o 
  -2   7   2      206.46      202.09     13.09 o 
   0   7   2        2.37        1.11      0.79 o 
   1   7   2        0.54        2.03      1.63 o 
   2   7   2       88.29      126.87      6.96 o 
   3   7   2      189.61      188.29     15.92 o 
   4   7   2      313.57      321.07     13.31 o 
   5   7   2       61.87       79.72      9.55 o 
   6   7   2      245.98      248.09     12.14 o 
   7   7   2      244.14      218.72     30.66 o 
   8   7   2       14.78       11.92      4.31 o 
   9   7   2       13.15       22.87     16.14 o 
 -11   8   2       14.29       33.71      7.89 o 
 -10   8   2      147.17      151.90     12.29 o 
  -9   8   2       41.07       42.46      6.96 o 
  -8   8   2       51.11       39.02      6.23 o 
  -7   8   2      101.75      130.93      8.76 o 
  -6   8   2      148.55      132.81      5.45 o 
  -5   8   2     1077.04     1171.67     26.30 o 
  -4   8   2     1786.67     2238.17     42.99 o 
  -3   8   2      230.28      244.54      7.90 o 
   1   8   2      365.69      390.93     11.08 o 
   2   8   2     1309.79     1572.77     38.61 o 
   3   8   2      108.27      102.70      6.82 o 
   4   8   2       81.76      113.14      7.47 o 
   5   8   2       47.38       34.37      5.35 o 
   6   8   2      109.42       90.82     15.72 o 
   7   8   2       64.66       69.92      7.53 o 
   8   8   2      273.15      234.23     13.63 o 
   9   8   2        7.49        6.71      5.01 o 
 -11   9   2       82.95       61.82      9.61 o 
 -10   9   2       92.09      108.26     10.19 o 
  -9   9   2        0.44        2.24      6.13 o 
  -8   9   2       59.54       83.92      8.49 o 
  -7   9   2       71.13       82.70      5.75 o 
  -6   9   2      191.02      187.17     16.94 o 
  -5   9   2     2939.51     3105.10     75.73 o 
  -4   9   2      920.98     1170.26     23.53 o 
  -3   9   2     1130.72     1363.54     26.82 o 
  -2   9   2       56.42       79.61      6.78 o 
  -1   9   2        0.32        2.40      1.63 o 
   0   9   2        0.32        3.99      1.35 o 
   1   9   2      312.14      375.55      9.68 o 
   2   9   2      269.14      258.59      7.37 o 
   3   9   2     1364.92     1540.58     48.49 o 
   4   9   2      410.74      394.39     26.52 o 
   5   9   2        3.88        4.03      3.82 o 
   6   9   2       20.90       17.92      4.81 o 
   7   9   2       11.96        8.68      4.98 o 
   8   9   2       27.00       23.89      6.12 o 
   9   9   2        0.85        8.76      5.95 o 
 -11  10   2       15.20       21.39      7.91 o 
 -10  10   2       69.07       74.52      9.46 o 
  -9  10   2      474.02      445.77     20.29 o 
  -8  10   2       43.03       44.85      6.86 o 
  -7  10   2     1782.26     1737.81     56.51 o 
  -6  10   2       57.99       46.07      4.40 o 
  -5  10   2     2900.03     3002.20     73.45 o 
  -4  10   2      693.62      830.66     19.70 o 
  -3  10   2        7.29        5.39      1.89 o 
  -2  10   2     2067.52     2657.51     50.87 o 
  -1  10   2       98.49      139.67      4.95 o 
   0  10   2      293.03      320.73      7.89 o 
   1  10   2      638.17      759.07     17.67 o 
   2  10   2        8.40        6.69      1.92 o 
   3  10   2        4.51        1.66      2.59 o 
   4  10   2        4.53        6.94      3.95 o 
   5  10   2      525.08      502.67     19.77 o 
   6  10   2       53.26       56.44     14.86 o 
   7  10   2       22.80       21.77     12.92 o 
   8  10   2        5.82       24.73      6.42 o 
 -10  11   2        5.41       15.60     10.74 o 
  -9  11   2      582.24      540.76     26.86 o 
  -8  11   2       20.03       18.36      5.70 o 
  -7  11   2       11.26        5.24      4.43 o 
  -6  11   2       18.54       27.36      5.40 o 
  -5  11   2       60.17       50.29      4.41 o 
  -4  11   2      164.39      183.70      6.58 o 
  -3  11   2      862.62      849.23     20.06 o 
  -2  11   2      276.59      302.67      7.79 o 
  -1  11   2     1142.51     1547.14     30.64 o 
   0  11   2      113.25      169.19      6.68 o 
   1  11   2      117.79      131.97     10.38 o 
   2  11   2      545.79      549.25     18.28 o 
   3  11   2      139.23      138.13      7.25 o 
   4  11   2       93.28       92.69      6.29 o 
   5  11   2      159.45      158.38     12.45 o 
   6  11   2      429.46      403.87     17.77 o 
   7  11   2       45.90       50.31     18.44 o 
   8  11   2       17.50       24.29      7.01 o 
   9  11   2        0.65       -7.93      7.59 o 
 -10  12   2       26.14       14.99     10.62 o 
  -9  12   2        9.64       20.70      6.49 o 
  -8  12   2       64.21       59.29      7.86 o 
  -7  12   2        9.72        7.00      6.23 o 
  -6  12   2      103.38       97.55      6.32 o 
  -5  12   2      190.61      206.62      9.75 o 
  -4  12   2        3.97        7.13      2.42 o 
  -3  12   2       27.74       27.82      3.87 o 
  -2  12   2       35.46       44.46      3.07 o 
  -1  12   2      173.44      218.64      7.72 o 
   0  12   2       74.85       74.91      3.67 o 
   1  12   2      140.19      159.59      8.45 o 
   2  12   2       85.38       86.38     11.14 o 
   3  12   2       31.64       25.28      4.10 o 
   4  12   2       63.68       60.65      7.79 o 
   5  12   2      479.40      463.68     16.03 o 
   6  12   2      147.80      139.53      9.64 o 
   7  12   2       53.23       52.12     10.49 o 
   8  12   2       27.10       28.54      6.48 o 
   9  12   2       53.70       34.71      8.52 o 
 -10  13   2        0.28       -1.02      9.69 o 
  -9  13   2       14.24       10.22      6.37 o 
  -8  13   2        1.92        4.42      5.44 o 
  -7  13   2        2.09       -0.15      4.41 o 
  -6  13   2       24.24       29.13      5.71 o 
  -5  13   2     1102.14     1111.54     30.00 o 
  -4  13   2       88.46       75.96      4.65 o 
  -3  13   2       43.79       38.91      3.61 o 
  -2  13   2      140.30      159.68      7.76 o 
  -1  13   2        3.32        9.64      2.24 o 
   0  13   2        1.44        4.85      3.78 o 
   1  13   2       18.72       25.55      2.96 o 
   2  13   2       23.28       32.01      4.28 o 
   3  13   2      125.25      158.00     18.25 o 
   4  13   2        6.09        7.59      4.03 o 
   5  13   2       28.46       39.64      5.37 o 
   6  13   2       52.49       61.64      6.36 o 
   7  13   2        0.34       -2.39      9.34 o 
   8  13   2       92.19       87.77      9.65 o 
 -10  14   2       28.16       33.08      9.63 o 
  -9  14   2       12.39       21.79      7.37 o 
  -8  14   2        2.27        5.10      5.26 o 
  -7  14   2      168.71      137.03     10.87 o 
  -6  14   2      426.98      440.08     19.27 o 
  -5  14   2        3.43       -1.53      2.80 o 
  -4  14   2      119.16      108.67      8.05 o 
  -3  14   2      215.63      191.04      9.45 o 
  -2  14   2      323.69      379.62      9.75 o 
  -1  14   2        6.47       10.08      2.47 o 
   0  14   2      313.18      335.65     11.57 o 
   1  14   2      177.31      167.06      6.49 o 
   2  14   2      186.43      183.80      8.75 o 
   3  14   2        0.18       -1.49      3.42 o 
   4  14   2       16.08       17.40      4.50 o 
   5  14   2      342.22      294.98     20.51 o 
   6  14   2       14.37       18.16      5.74 o 
   7  14   2        9.43       15.66      6.26 o 
   8  14   2       23.38       38.76      7.60 o 
  -9  15   2        7.39        8.60      6.79 o 
  -8  15   2        3.49       -1.67      5.59 o 
  -7  15   2        5.56        0.89      4.68 o 
  -6  15   2       85.48       73.55      8.21 o 
  -5  15   2      138.87      155.87      8.15 o 
  -4  15   2      235.11      268.58     14.58 o 
  -3  15   2       80.23       57.23      6.20 o 
  -2  15   2      137.04      136.88      7.50 o 
  -1  15   2        0.41        0.51      2.24 o 
   0  15   2       28.21       29.48      4.27 o 
   1  15   2       94.93       96.70      8.23 o 
   2  15   2      237.39      290.80     11.34 o 
   3  15   2        8.11        5.53      6.67 o 
   4  15   2      256.44      254.22     13.59 o 
   5  15   2       56.93       52.70      7.31 o 
   6  15   2        2.26        6.57      4.90 o 
   7  15   2       53.32       58.67      8.48 o 
   8  15   2       52.77       59.20      9.34 o 
  -9  16   2        3.56        5.21      6.97 o 
  -8  16   2       23.42       16.81      6.91 o 
  -7  16   2        7.19        9.25      9.73 o 
  -6  16   2       74.06       66.46      8.03 o 
  -5  16   2      295.22      277.18     14.40 o 
  -4  16   2       44.65       43.23      4.91 o 
  -3  16   2       97.02      105.12      5.66 o 
  -2  16   2      173.76      180.42      6.56 o 
  -1  16   2        0.58        2.00      2.45 o 
   0  16   2      937.43      991.48     22.01 o 
   1  16   2      482.51      482.19     15.91 o 
   2  16   2       66.72       68.89      6.06 o 
   3  16   2      217.88      207.47     20.06 o 
   4  16   2       26.80       26.03      6.01 o 
   5  16   2      200.16      185.87     21.39 o 
   6  16   2      105.29      108.49     11.20 o 
   7  16   2       85.02       94.57     19.29 o 
  -9  17   2        5.42       11.06      8.22 o 
  -8  17   2        9.77        1.80      6.21 o 
  -7  17   2       29.40       29.85      6.96 o 
  -6  17   2        2.92       13.09     10.66 o 
  -5  17   2       48.18       59.83     11.48 o 
  -4  17   2     1173.85     1118.39     30.69 o 
  -3  17   2       50.13       41.79      4.21 o 
  -2  17   2       25.98       29.43      3.86 o 
  -1  17   2       42.64       63.19      4.29 o 
   0  17   2        2.01        3.73      2.78 o 
   1  17   2      274.83      274.94     11.16 o 
   2  17   2        2.33       -0.72      3.64 o 
   3  17   2      154.45      126.00     10.10 o 
   4  17   2       76.72      102.72      9.75 o 
   5  17   2        0.18        5.36      8.56 o 
   6  17   2        8.27       20.12      6.34 o 
   7  17   2        6.89        9.01      6.25 o 
  -8  18   2        0.15      -10.72      9.70 o 
  -7  18   2      180.85      195.97     29.95 o 
  -6  18   2       70.53       51.96      7.63 o 
  -5  18   2        2.37        9.15      8.18 o 
  -4  18   2      153.34      178.00      8.84 o 
  -3  18   2       37.27       57.73      4.80 o 
  -2  18   2      141.65      142.95      7.74 o 
  -1  18   2       90.57      101.89      6.76 o 
   0  18   2      117.30      123.85      5.88 o 
   1  18   2       56.88       57.73     11.78 o 
   2  18   2       37.37       48.14      9.77 o 
   3  18   2       50.01       43.33      6.92 o 
   4  18   2       97.74       91.28      9.96 o 
   5  18   2       13.73       15.61      6.32 o 
   6  18   2       16.31       18.39      7.93 o 
   7  18   2       26.40       22.78     12.95 o 
  -8  19   2       32.28       38.44      8.81 o 
  -7  19   2       30.08       45.73     19.67 o 
  -6  19   2        0.03        2.64      5.27 o 
  -5  19   2      227.97      181.21     20.07 o 
  -4  19   2      611.04      521.07     30.60 o 
  -3  19   2       21.92       21.69      4.05 o 
  -2  19   2       77.17       77.96      8.02 o 
  -1  19   2      183.98      186.73     10.05 o 
   0  19   2      807.72      828.14     21.81 o 
   1  19   2       36.32       50.11      7.30 o 
   2  19   2      300.63      278.87     14.79 o 
   3  19   2       20.10       24.79      6.13 o 
   4  19   2      147.56      171.22     16.72 o 
   5  19   2       30.11       39.93      8.03 o 
   6  19   2       66.75       51.05     14.24 o 
  -7  20   2        5.97       10.23      6.82 o 
  -6  20   2        4.39        1.97      5.66 o 
  -5  20   2      124.85      130.69     10.75 o 
  -4  20   2        0.30        8.40      6.23 o 
  -3  20   2       29.93       32.46      4.49 o 
  -2  20   2       39.33       38.85      4.18 o 
  -1  20   2        7.98        7.97      3.34 o 
   0  20   2        0.94        1.29      5.55 o 
   1  20   2      268.25      262.61     22.99 o 
   2  20   2        0.79        0.10      4.50 o 
   3  20   2        2.45       12.72      5.91 o 
   4  20   2        4.79       13.37      5.60 o 
   5  20   2        1.07       11.18      6.47 o 
  -6  21   2        0.49        0.83      5.69 o 
  -5  21   2       23.90       44.50      9.96 o 
  -4  21   2      276.76      248.39     14.84 o 
  -3  21   2      181.45      165.65      9.25 o 
  -2  21   2       22.14       18.28      3.98 o 
  -1  21   2       24.21       19.94      5.11 o 
   0  21   2       81.90       77.20      7.32 o 
   1  21   2       52.05       66.23      8.54 o 
   2  21   2      105.82       99.47     10.03 o 
   3  21   2        0.01       10.19      5.81 o 
   4  21   2        7.32       17.14      6.80 o 
   5  21   2        2.51        3.70      6.86 o 
  -6  22   2        0.03        8.04      6.43 o 
  -5  22   2        1.32       11.75      5.99 o 
  -4  22   2       79.38       71.42      8.68 o 
  -3  22   2        0.44        3.59      4.98 o 
  -2  22   2       13.21       24.15      5.16 o 
  -1  22   2        1.19       -2.57      9.97 o 
   0  22   2      221.05      208.37     27.30 o 
   1  22   2       49.88       54.63      8.12 o 
   2  22   2        0.59        1.29      5.93 o 
   3  22   2       54.49       68.06     11.29 o 
   4  22   2        7.15       16.02      7.20 o 
  -5  23   2        5.45        5.99      6.24 o 
  -4  23   2        6.73       13.22      6.16 o 
  -3  23   2      277.14      256.01     15.72 o 
  -2  23   2       39.82       38.30      6.08 o 
  -1  23   2       65.28       69.42      7.76 o 
   0  23   2       18.66       24.41      6.16 o 
   1  23   2       84.30       78.28      9.73 o 
   2  23   2      108.04      112.35     13.98 o 
   3  23   2        2.94        6.39      6.79 o 
  -4  24   2       48.16       56.95      9.09 o 
  -3  24   2        4.49       22.18      7.29 o 
  -2  24   2        3.08       -0.11      6.96 o 
  -1  24   2       51.84       54.11      8.72 o 
   0  24   2        1.76       -4.46      6.80 o 
   1  24   2       47.31       71.92     19.95 o 
   2  24   2        3.79        5.63      6.61 o 
  -2  25   2       13.67       16.64     10.97 o 
  -1  25   2       24.73       15.23      7.73 o 
   0  25   2       10.13       18.22     10.63 o 
 -11   1   3       96.48       94.99     12.89 o 
 -10   1   3      105.61      104.64      8.61 o 
  -9   1   3      252.88      205.76     10.52 o 
  -8   1   3      911.16      885.15     29.33 o 
  -7   1   3      198.85      221.29     10.38 o 
  -6   1   3       77.39       87.88     10.27 o 
  -5   1   3      417.63      456.00     13.06 o 
   2   1   3      372.80      507.69     15.72 o 
   3   1   3        4.14        0.86      1.47 o 
   4   1   3      203.40      267.01      7.61 o 
   5   1   3       52.11       57.56      4.65 o 
   6   1   3       56.91       58.12     12.54 o 
   7   1   3        3.03       10.80      5.36 o 
   8   1   3       22.74       23.65      8.45 o 
   9   1   3       16.41       25.88      8.18 o 
 -11   2   3       49.72       40.19     10.31 o 
 -10   2   3       32.87       29.33      5.35 o 
  -9   2   3        9.90       12.03      4.30 o 
  -8   2   3       27.81       21.33      4.44 o 
  -7   2   3       57.43       34.00      4.43 o 
  -6   2   3       19.29       13.40      3.15 o 
  -5   2   3       13.41       14.14      2.37 o 
  -4   2   3        2.71       -0.33      1.04 o 
   1   2   3       39.19       55.17      4.89 o 
   2   2   3      304.57      353.42      9.86 o 
   3   2   3      179.40      183.04      8.65 o 
   4   2   3       37.84       31.97      6.85 o 
   5   2   3       11.48        8.91      2.80 o 
   6   2   3       46.53       46.99      7.07 o 
   7   2   3      422.15      371.74     18.69 o 
   8   2   3        6.04        0.26      9.36 o 
   9   2   3        0.25        2.74      6.45 o 
 -11   3   3       34.69       73.30     12.27 o 
 -10   3   3      114.48      119.55      9.25 o 
  -9   3   3      102.68       95.74      7.59 o 
  -8   3   3      161.21      137.72      8.45 o 
  -7   3   3      507.09      477.98     17.47 o 
  -6   3   3       37.97       35.47      3.48 o 
  -5   3   3      612.78      735.41     19.73 o 
  -3   3   3        1.39        1.46      0.82 o 
  -2   3   3     1032.40     1290.68     31.68 o 
   1   3   3       19.25       26.06      3.06 o 
   2   3   3       21.87       41.17      3.94 o 
   3   3   3      575.91      778.33     21.59 o 
   4   3   3       22.99       49.40      8.53 o 
   5   3   3      169.55      172.17     11.05 o 
   6   3   3        3.97        5.14      3.93 o 
   7   3   3       14.64       10.76      5.50 o 
   8   3   3       70.51       70.82      9.82 o 
   9   3   3        0.01       -3.91      6.27 o 
 -12   4   3       72.85       90.20     13.60 o 
 -11   4   3       14.98       27.23      9.29 o 
 -10   4   3        9.74        1.21      6.10 o 
  -9   4   3        1.04        5.35      3.72 o 
  -8   4   3        2.15        5.61      3.07 o 
  -7   4   3       12.80        7.03      3.35 o 
  -6   4   3       22.69       34.84      3.53 o 
  -5   4   3     3104.86     3761.19     90.18 o 
  -4   4   3      465.86      567.47     19.31 o 
  -2   4   3      496.87      553.01     12.51 o 
   0   4   3      144.43      157.51      5.25 o 
   1   4   3      228.65      202.01      8.32 o 
   2   4   3        2.78        9.90      3.08 o 
   3   4   3      201.33      250.71      8.85 o 
   4   4   3      150.62      142.05      8.41 o 
   5   4   3       17.66        8.92      3.24 o 
   6   4   3       95.81      117.20      7.07 o 
   7   4   3       68.61       54.46      7.80 o 
   8   4   3        7.03       11.98      9.51 o 
   9   4   3       43.10       50.57     10.23 o 
 -12   5   3       45.91       73.56     13.02 o 
 -11   5   3        0.69        4.49      5.90 o 
 -10   5   3       12.75       14.72      6.10 o 
  -9   5   3       64.35       69.46      6.93 o 
  -8   5   3       16.95       11.94      3.37 o 
  -7   5   3      291.59      265.03     10.05 o 
  -6   5   3        1.15        1.45      2.42 o 
  -5   5   3      879.57      850.41     34.66 o 
  -4   5   3      146.12      154.21      7.51 o 
  -2   5   3     1135.08     1184.11     25.67 o 
  -1   5   3     3836.32     4348.78     89.84 o 
   0   5   3       27.47       19.50      1.99 o 
   1   5   3      880.77      992.85     24.79 o 
   2   5   3       19.12       17.68      2.64 o 
   3   5   3     1110.17     1283.18     33.66 o 
   4   5   3      175.83      198.62      9.98 o 
   5   5   3       28.94       29.77      4.09 o 
   6   5   3      478.64      438.18     17.93 o 
   7   5   3       36.58       30.13      6.79 o 
   8   5   3      139.04      114.67     11.32 o 
   9   5   3       34.78       25.14     13.13 o 
 -11   6   3      245.38      245.62     17.39 o 
 -10   6   3      165.08      158.97     19.29 o 
  -9   6   3        0.30       -2.86      3.13 o 
  -8   6   3        2.90        9.02      3.45 o 
  -7   6   3       28.28       20.92      6.28 o 
  -6   6   3      199.68      193.29      7.66 o 
  -5   6   3     1027.72     1113.61     28.87 o 
  -4   6   3       60.61       40.05      4.23 o 
  -3   6   3     2738.51     3258.60    142.58 o 
  -2   6   3       31.89       42.85      3.20 o 
  -1   6   3      733.90      809.32     16.57 o 
   0   6   3      315.30      350.67      8.73 o 
   1   6   3       23.92       23.60      1.92 o 
   2   6   3     1455.13     1825.06     46.23 o 
   3   6   3       74.21      107.16      5.77 o 
   4   6   3     1027.45     1020.01     27.92 o 
   5   6   3       43.37       49.96      4.90 o 
   6   6   3       10.71       15.55      3.71 o 
   7   6   3        6.97       11.41     11.53 o 
   8   6   3       88.42      113.68     11.30 o 
   9   6   3        5.05       13.61      6.60 o 
 -11   7   3      200.56      175.71     13.29 o 
 -10   7   3      113.99      146.55     11.38 o 
  -9   7   3       40.61       44.35      8.15 o 
  -8   7   3       85.10       71.23      5.63 o 
  -7   7   3        8.83        7.14      2.98 o 
  -6   7   3      291.84      292.55     17.11 o 
  -5   7   3      220.55      249.47      6.67 o 
  -4   7   3     1179.34     1318.74     26.05 o 
  -3   7   3        0.56        1.89      1.85 o 
  -1   7   3      757.88      793.98     16.25 o 
   0   7   3      981.44     1018.15     26.40 o 
   1   7   3     2777.54     3395.96     70.76 o 
   2   7   3      114.85      144.81      8.04 o 
   3   7   3      561.77      526.99     19.34 o 
   4   7   3        0.26        1.16      3.25 o 
   5   7   3      277.18      238.54      9.75 o 
   6   7   3      655.60      582.63     18.60 o 
   7   7   3       44.54       52.38      5.60 o 
   8   7   3       38.31       44.75     13.00 o 
   9   7   3        2.24        6.24      6.42 o 
 -11   8   3       92.49       86.20     10.14 o 
 -10   8   3        5.18        4.88      5.67 o 
  -9   8   3      125.02      135.89     10.47 o 
  -8   8   3      377.85      390.64     13.46 o 
  -7   8   3        0.14       -2.43      2.64 o 
  -6   8   3     1578.92     1666.58     42.51 o 
  -5   8   3      933.75      925.55     21.77 o 
  -4   8   3      121.74      124.31      5.14 o 
  -3   8   3     5415.00     6750.16    139.84 o 
  -2   8   3      411.01      459.16     12.91 o 
  -1   8   3     1704.49     2021.68     39.20 o 
   0   8   3      140.01      165.82      7.23 o 
   1   8   3     2077.26     2315.14     56.04 o 
   2   8   3       10.08       25.20      4.14 o 
   3   8   3       84.52      135.17      8.50 o 
   4   8   3      314.14      372.28     42.21 o 
   5   8   3      111.90      108.29      8.24 o 
   6   8   3      121.76       96.91      6.94 o 
   7   8   3       30.48       23.51      7.38 o 
   8   8   3        2.56        5.40      5.46 o 
   9   8   3      115.65      108.60     11.99 o 
 -11   9   3       10.69        7.62      6.90 o 
 -10   9   3        3.95        7.03      5.71 o 
  -9   9   3      187.18      167.70     11.60 o 
  -8   9   3      179.11      162.97     17.09 o 
  -7   9   3     1192.96     1261.38     50.79 o 
  -6   9   3       28.19       38.66      4.68 o 
  -5   9   3      421.36      501.41     13.27 o 
  -4   9   3      335.92      265.44      8.35 o 
  -3   9   3      265.97      327.81      9.72 o 
  -2   9   3      476.94      531.28     11.79 o 
  -1   9   3      194.88      231.34      5.50 o 
   0   9   3      324.14      308.40      8.76 o 
   1   9   3     1329.16     1731.69     37.56 o 
   2   9   3      806.09      908.24     30.54 o 
   3   9   3      738.26      786.41     27.36 o 
   4   9   3       39.51       51.44      6.92 o 
   5   9   3       28.13       31.46      6.07 o 
   6   9   3      182.95      161.11      8.72 o 
   7   9   3       23.40       26.65     13.21 o 
   8   9   3      284.46      272.25     16.37 o 
   9   9   3       27.12       28.80      7.94 o 
 -11  10   3        5.99        3.91      7.01 o 
 -10  10   3       65.67       60.10      8.68 o 
  -9  10   3       15.01        8.89      5.39 o 
  -8  10   3      291.46      262.12     19.87 o 
  -7  10   3      114.99      108.82      6.70 o 
  -6  10   3      675.22      728.35     20.86 o 
  -5  10   3        1.39        0.23      2.13 o 
  -4  10   3      506.05      563.71     14.38 o 
  -3  10   3       94.41      125.71      4.65 o 
  -2  10   3       27.18       26.07      2.45 o 
  -1  10   3      174.22      155.59      5.01 o 
   0  10   3      841.68     1022.44     23.16 o 
   1  10   3      179.09      166.28      5.72 o 
   2  10   3       62.90       76.45      5.50 o 
   3  10   3        8.69        9.22      3.92 o 
   4  10   3      306.01      308.03     14.05 o 
   5  10   3       38.12       51.14      7.30 o 
   6  10   3       18.79       16.45     12.44 o 
   7  10   3       16.33       28.23      8.04 o 
   8  10   3        0.70       12.27      6.32 o 
 -11  11   3        1.16        2.72      7.81 o 
 -10  11   3      250.88      245.81     28.86 o 
  -9  11   3      139.14      142.03     11.28 o 
  -8  11   3      114.55      111.16     11.79 o 
  -7  11   3       43.90       16.20      3.95 o 
  -6  11   3        0.59        4.57      2.90 o 
  -5  11   3      708.40      747.51     18.64 o 
  -4  11   3      205.77      179.16      6.64 o 
  -3  11   3      235.30      245.93      6.92 o 
  -2  11   3      114.31      133.24      4.92 o 
  -1  11   3      371.13      426.92     11.25 o 
   0  11   3      775.91      784.65     18.51 o 
   1  11   3        0.01        7.12      6.12 o 
   2  11   3        3.13        4.29      3.27 o 
   3  11   3      259.35      241.20      9.89 o 
   4  11   3       50.11       30.79      5.71 o 
   5  11   3       71.05       72.85     16.59 o 
   6  11   3       22.86       23.14      5.88 o 
   7  11   3        3.71       12.69      9.00 o 
   8  11   3       34.45       37.02      6.13 o 
 -10  12   3        0.59       -0.85      6.44 o 
  -9  12   3        1.22        2.45      5.36 o 
  -8  12   3       43.63       45.04      7.10 o 
  -7  12   3        0.55        0.82      3.08 o 
  -6  12   3        9.58       17.27      3.74 o 
  -5  12   3      112.31      106.22      5.63 o 
  -4  12   3       44.04       48.33      3.86 o 
  -3  12   3      650.28      741.92     16.23 o 
  -2  12   3        4.72       12.58      2.38 o 
  -1  12   3      126.95       97.93      4.66 o 
   0  12   3       47.62       56.76      5.72 o 
   1  12   3      220.42      197.01     21.42 o 
   2  12   3       46.97       53.57      5.12 o 
   3  12   3      206.73      185.20     10.75 o 
   4  12   3      383.91      341.69     13.01 o 
   5  12   3       28.69       21.18     11.58 o 
   6  12   3       23.76       25.63      6.55 o 
   7  12   3      162.57      178.91     12.65 o 
   8  12   3        0.28       10.32      4.92 o 
 -10  13   3      211.64      195.00     15.11 o 
  -9  13   3      174.02      144.43     12.16 o 
  -8  13   3       29.24       25.30      6.49 o 
  -7  13   3      456.21      408.53     18.23 o 
  -6  13   3       11.27        9.19      3.44 o 
  -5  13   3      141.07      146.71      6.69 o 
  -4  13   3      187.67      124.82      6.08 o 
  -3  13   3      151.28      122.70      5.09 o 
  -2  13   3       81.84       81.51      4.16 o 
  -1  13   3      127.19      164.45     11.20 o 
   0  13   3      659.25      691.35     17.00 o 
   1  13   3        7.17       17.03      3.76 o 
   2  13   3       23.74       36.37      4.73 o 
   3  13   3      109.60      118.27      7.62 o 
   4  13   3      285.07      298.01     12.28 o 
   5  13   3       22.41       19.68      5.97 o 
   6  13   3       45.95       41.19      6.43 o 
   7  13   3        2.66       -1.76      3.99 o 
   8  13   3        9.03       16.92      5.16 o 
 -10  14   3        5.33       20.97      8.50 o 
  -9  14   3        0.86        7.30      6.71 o 
  -8  14   3        5.51       -2.57      5.03 o 
  -7  14   3       56.40       71.09      8.11 o 
  -6  14   3       77.43       66.52      5.83 o 
  -5  14   3        0.38       -3.57      2.38 o 
  -4  14   3      118.31      114.83      5.80 o 
  -3  14   3       73.46       80.07      4.41 o 
  -2  14   3        4.62       10.17      2.61 o 
  -1  14   3      303.04      294.74      8.24 o 
   0  14   3       13.10       27.50      3.21 o 
   1  14   3       19.45       10.05      4.27 o 
   2  14   3        0.14        0.30      3.34 o 
   3  14   3      465.00      411.19     14.88 o 
   4  14   3      104.96      113.11      7.87 o 
   5  14   3      105.73       98.31      8.09 o 
   6  14   3        6.40        6.53      4.84 o 
   7  14   3       50.78       57.89      8.83 o 
  -9  15   3        0.22       10.77      7.63 o 
  -8  15   3       84.93       66.82      8.60 o 
  -7  15   3      159.24      139.19     10.98 o 
  -6  15   3       35.59       36.73      4.98 o 
  -5  15   3       94.64       85.26      5.50 o 
  -4  15   3        7.34        8.32      3.05 o 
  -3  15   3       94.66       87.71      4.68 o 
  -2  15   3      181.07      198.68     11.03 o 
  -1  15   3       99.04       91.75      5.42 o 
   0  15   3       12.65        7.29      3.52 o 
   1  15   3       64.80       71.58      5.92 o 
   2  15   3       68.28       62.90      6.17 o 
   3  15   3      213.56      195.40      9.93 o 
   4  15   3      277.98      268.44     12.15 o 
   5  15   3      303.61      260.15     12.60 o 
   6  15   3        0.18        6.14      8.43 o 
   7  15   3        8.97       13.76      6.41 o 
  -9  16   3        0.05       10.64      7.15 o 
  -8  16   3       21.43       40.54     14.74 o 
  -7  16   3        5.93       12.28      5.14 o 
  -6  16   3       41.61       43.73      6.98 o 
  -5  16   3        6.84        8.51      3.80 o 
  -4  16   3        9.99        9.72      3.25 o 
  -3  16   3        1.23       -1.41      2.68 o 
  -2  16   3       19.95       19.00      3.11 o 
  -1  16   3        0.67        0.96      2.52 o 
   0  16   3       93.55       78.02      6.15 o 
   1  16   3      154.77      141.27     12.41 o 
   2  16   3      141.66      136.07      8.31 o 
   3  16   3      222.35      231.87     11.24 o 
   4  16   3        0.01       -0.50      4.22 o 
   5  16   3        1.88        4.14      5.06 o 
   6  16   3       44.41       42.85      7.87 o 
   7  16   3       39.40       59.83      9.93 o 
  -9  17   3        0.07       -4.66      8.68 o 
  -8  17   3      121.36      107.99     11.49 o 
  -7  17   3       52.71       63.13     13.35 o 
  -6  17   3       38.26       42.42     11.56 o 
  -5  17   3      212.45      195.04     16.78 o 
  -4  17   3      126.64      158.49      7.57 o 
  -3  17   3       66.51       64.67      6.80 o 
  -2  17   3      519.98      484.76     14.13 o 
  -1  17   3      157.44      147.18      8.20 o 
   0  17   3      154.35      133.04      8.09 o 
   1  17   3        0.21        2.99      3.84 o 
   2  17   3       42.76       43.85      8.56 o 
   3  17   3        0.31       -0.92      4.32 o 
   4  17   3      107.12      105.97     10.15 o 
   5  17   3      172.75      165.79     12.68 o 
   6  17   3       32.18       39.39      8.77 o 
  -8  18   3        0.32       -1.22      5.81 o 
  -7  18   3        3.65       20.01      7.24 o 
  -6  18   3      130.17      144.38     11.29 o 
  -5  18   3      202.08      180.88     14.48 o 
  -4  18   3       17.20       11.97      3.62 o 
  -3  18   3      781.36      721.90     18.98 o 
  -2  18   3        3.61        3.50      2.91 o 
  -1  18   3      467.04      432.69     16.56 o 
   0  18   3      745.46      665.92     20.89 o 
   1  18   3       94.47      105.35      7.55 o 
   2  18   3      105.83      117.24      8.24 o 
   3  18   3        1.95        5.34      5.56 o 
   4  18   3       14.65       13.88      6.48 o 
   5  18   3       15.51        7.06      5.68 o 
   6  18   3       19.32        7.42      6.68 o 
  -8  19   3       12.99        7.76     10.41 o 
  -7  19   3        4.51        6.88      6.84 o 
  -6  19   3        0.09       12.74      7.91 o 
  -5  19   3       10.70        4.16      4.86 o 
  -4  19   3       84.30       99.00      8.33 o 
  -3  19   3       88.27       87.66      5.91 o 
  -2  19   3       58.18       52.63      4.90 o 
  -1  19   3        0.10       -4.69      3.12 o 
   0  19   3       73.88       75.99      6.81 o 
   1  19   3       26.06       18.66      7.08 o 
   2  19   3        4.06        7.56      4.89 o 
   3  19   3        1.30        6.24     11.73 o 
   4  19   3        7.41        8.53      6.46 o 
   5  19   3        1.48        2.39      5.76 o 
  -7  20   3       13.82       15.66      9.13 o 
  -6  20   3        0.03        8.16      5.77 o 
  -5  20   3      122.52      103.16     10.02 o 
  -4  20   3        0.98        3.45      3.69 o 
  -3  20   3        0.00        3.54      3.55 o 
  -2  20   3       51.84       46.61      4.97 o 
  -1  20   3      459.67      487.47     15.12 o 
   0  20   3      186.93      165.54      9.80 o 
   1  20   3       24.91       48.36     13.99 o 
   2  20   3        1.08        6.17      5.64 o 
   3  20   3        1.74        8.50      5.60 o 
   4  20   3        3.10        5.29      6.49 o 
   5  20   3       12.71       10.97      8.13 o 
  -7  21   3       21.47       29.34     12.63 o 
  -6  21   3       63.83       63.33      9.29 o 
  -5  21   3        2.03        3.21      8.95 o 
  -4  21   3        0.10        7.58      4.00 o 
  -3  21   3        0.11        2.74      3.53 o 
  -2  21   3        7.74       13.05      4.93 o 
  -1  21   3        1.68       -0.34      4.57 o 
   0  21   3       87.88      105.34     10.12 o 
   1  21   3        0.18        7.02      5.46 o 
   2  21   3        2.69       12.12     15.12 o 
   3  21   3        9.43        6.51      6.37 o 
   4  21   3       28.75       28.35      8.23 o 
  -6  22   3       26.90       24.08      7.85 o 
  -5  22   3       87.02       74.62      9.78 o 
  -4  22   3        3.95        8.70      5.90 o 
  -3  22   3        4.73        2.83      3.95 o 
  -2  22   3        3.84        3.85      4.88 o 
  -1  22   3        2.41        5.46      5.54 o 
   0  22   3       33.31        9.27      6.52 o 
   1  22   3        1.38        5.98      5.91 o 
   2  22   3        0.00       -0.68      5.85 o 
   3  22   3       12.95       12.88     11.20 o 
  -5  23   3        4.23       16.04      6.70 o 
  -4  23   3       73.96       66.53      9.18 o 
  -3  23   3       31.76       33.34      5.60 o 
  -2  23   3       22.59       31.27      7.36 o 
  -1  23   3       17.24       23.53      7.03 o 
   0  23   3       19.10        4.03      7.74 o 
   1  23   3       38.85       50.68      8.95 o 
   2  23   3        6.43       12.21      6.86 o 
  -3  24   3      114.10      133.79     12.70 o 
  -2  24   3       67.65       76.02      9.54 o 
  -1  24   3       21.86       39.67      8.80 o 
   0  24   3       16.58       13.73      9.87 o 
   1  24   3        0.08        2.35      8.84 o 
 -11   0   4      163.35      143.56     16.13 o 
 -10   0   4      213.90      231.15     16.64 o 
  -9   0   4      146.86      160.98     14.05 o 
  -8   0   4        1.63        4.27      3.88 o 
  -7   0   4      131.50      231.71     24.89 o 
  -6   0   4       87.95       77.91      7.05 o 
  -5   0   4       23.21       18.05      2.43 o 
  -4   0   4     2556.04     2980.15     88.44 o 
  -3   0   4       95.55       89.70      7.33 o 
   1   0   4     1604.14     1986.72     80.95 o 
   2   0   4      248.99      227.17      9.37 o 
   3   0   4      531.22      599.76     20.56 o 
   4   0   4      130.33       98.74     11.17 o 
   5   0   4        0.29        2.41      5.89 o 
   6   0   4      371.36      391.55     27.18 o 
   7   0   4      278.78      293.15     25.29 o 
   8   0   4      105.18       85.95     16.38 o 
   9   0   4       70.84       34.30     14.66 o 
 -12   1   4       19.10       40.59     11.56 o 
 -11   1   4       67.83       78.14      8.20 o 
 -10   1   4      119.21      100.68      8.32 o 
  -9   1   4       13.46       22.16      7.77 o 
  -8   1   4        5.85        9.75      4.11 o 
  -7   1   4      248.09      239.00     10.07 o 
  -6   1   4       28.36       22.24      2.49 o 
  -5   1   4       16.30       26.54      2.04 o 
  -4   1   4       42.53       51.75      4.43 o 
  -2   1   4       41.81       33.50      3.59 o 
   1   1   4      476.78      547.90     17.12 o 
   2   1   4      853.21      861.60     23.34 o 
   3   1   4      621.47      651.48     15.56 o 
   4   1   4       45.06       57.71      4.56 o 
   5   1   4       27.73       32.95      6.10 o 
   6   1   4       46.65       53.44      8.06 o 
   7   1   4        4.07        1.56      5.38 o 
   8   1   4       88.44       98.67     19.97 o 
   9   1   4        0.43       -9.45      8.02 o 
 -12   2   4       55.28       54.46     12.57 o 
 -11   2   4       68.83      108.09     18.50 o 
 -10   2   4       25.24       33.26      6.04 o 
  -9   2   4      166.91      187.76     12.66 o 
  -8   2   4       20.29       21.13      3.57 o 
  -7   2   4      334.90      434.94     13.49 o 
  -6   2   4        0.44        3.43      2.17 o 
  -5   2   4        0.18       -1.91      1.27 o 
  -4   2   4     1933.31     2086.90     44.69 o 
  -3   2   4     2478.11     2598.41     64.65 o 
   0   2   4        5.20        2.44      1.51 o 
   1   2   4        2.81        9.35      1.73 o 
   2   2   4        1.49        1.88      1.98 o 
   3   2   4       45.98       35.61      3.57 o 
   4   2   4       20.45       19.68      3.29 o 
   5   2   4       43.41       40.15      6.43 o 
   6   2   4      307.38      317.55     16.79 o 
   7   2   4       96.01       97.01     10.68 o 
   8   2   4       14.06       12.27      7.76 o 
   9   2   4       36.75       42.93     10.89 o 
 -12   3   4        0.69       -3.86      8.65 o 
 -11   3   4        7.31        5.52      6.30 o 
 -10   3   4      231.64      225.08     12.15 o 
  -9   3   4       44.13       53.44      5.78 o 
  -8   3   4       39.74       41.30      4.37 o 
  -7   3   4      390.43      363.36     11.90 o 
  -6   3   4       42.32       44.58      3.76 o 
  -5   3   4        0.81       -0.26      1.39 o 
  -4   3   4     1109.96     1159.48     37.09 o 
  -3   3   4      175.42      180.02      5.35 o 
  -2   3   4        9.80        7.47      2.06 o 
   1   3   4      211.13      255.48      7.84 o 
   2   3   4      625.82      642.80     15.10 o 
   3   3   4       97.95      127.55     11.38 o 
   4   3   4      749.17      691.32     23.71 o 
   5   3   4       98.11      122.18      9.86 o 
   6   3   4       54.19       73.23      8.33 o 
   7   3   4       45.90       49.23     18.55 o 
   8   3   4      237.93      217.22     16.21 o 
   9   3   4       11.50       15.25      9.74 o 
 -12   4   4        0.04        1.85      9.23 o 
 -11   4   4        3.66        3.69      7.61 o 
 -10   4   4      126.25      124.46     10.79 o 
  -9   4   4      128.09      119.14      7.15 o 
  -8   4   4        0.76        1.41      2.73 o 
  -7   4   4      116.22      113.17      6.09 o 
  -6   4   4       59.86       82.38      4.98 o 
  -5   4   4       33.22       44.64      3.19 o 
  -4   4   4      153.63      163.30      4.74 o 
  -3   4   4      461.72      436.46     12.49 o 
  -2   4   4      222.85      294.61     23.61 o 
  -1   4   4     2379.12     2709.60     64.74 o 
   0   4   4       54.04       70.79      4.01 o 
   1   4   4     1293.10     1216.80     60.11 o 
   2   4   4      203.69      148.90      9.09 o 
   3   4   4       12.07       10.24      2.85 o 
   4   4   4      792.90      804.43     23.04 o 
   5   4   4      727.73      608.45     18.83 o 
   6   4   4      492.21      492.83     28.33 o 
   7   4   4       29.70       34.87      7.36 o 
   8   4   4       56.74       57.50      9.15 o 
 -12   5   4       45.59       58.53     12.85 o 
 -11   5   4       66.82       92.40     14.12 o 
 -10   5   4       38.82       44.54      5.61 o 
  -9   5   4      114.39      101.16      7.90 o 
  -8   5   4        2.70        1.39      4.03 o 
  -7   5   4      575.62      567.61     16.83 o 
  -6   5   4      180.64      173.74      7.27 o 
  -5   5   4       50.30       53.08      3.51 o 
  -4   5   4     2562.18     2870.10     60.82 o 
  -3   5   4      408.84      403.72     11.46 o 
  -2   5   4        7.95       11.52      2.51 o 
  -1   5   4        8.51       12.95      6.08 o 
   0   5   4      400.93      454.74     15.88 o 
   1   5   4      177.32      159.15      5.05 o 
   2   5   4      589.34      649.46     18.64 o 
   3   5   4     1869.74     2033.75     51.99 o 
   4   5   4       87.94      103.20      6.25 o 
   5   5   4      205.70      222.90      9.78 o 
   6   5   4       39.09       51.48      7.66 o 
   7   5   4       89.44       81.20     11.56 o 
   8   5   4      119.62      117.84     27.23 o 
 -12   6   4       34.38       35.46     11.58 o 
 -11   6   4        4.87       15.72      9.98 o 
 -10   6   4      250.03      263.66     11.56 o 
  -9   6   4        2.79        8.27      3.28 o 
  -8   6   4       41.94       37.82      4.50 o 
  -7   6   4        7.41        3.18      2.71 o 
  -6   6   4      564.13      600.66     30.16 o 
  -5   6   4      983.85     1094.09     25.04 o 
  -4   6   4      183.13      178.26      6.05 o 
  -3   6   4     1899.38     2283.70     43.61 o 
  -2   6   4      805.83     1024.08     18.70 o 
  -1   6   4      491.94      541.13     12.92 o 
   0   6   4       94.32       99.41      3.99 o 
   1   6   4      173.19      188.89      5.66 o 
   2   6   4      313.38      342.61     11.43 o 
   3   6   4      417.20      390.98     37.66 o 
   4   6   4        1.90        5.34      3.28 o 
   5   6   4      376.03      279.12     11.01 o 
   6   6   4       82.67       93.10     20.66 o 
   7   6   4        7.43       10.32      5.03 o 
   8   6   4       71.44       61.21     13.15 o 
 -11   7   4        3.39        3.32      7.78 o 
 -10   7   4      113.41      115.41     10.54 o 
  -9   7   4        1.32        8.84      3.62 o 
  -8   7   4       66.28       59.18      5.29 o 
  -7   7   4        4.66        9.99      3.08 o 
  -6   7   4      642.66      695.32     17.22 o 
  -5   7   4      333.26      395.35     10.85 o 
  -4   7   4      331.37      373.87     10.23 o 
  -3   7   4        0.21        2.58      2.85 o 
  -2   7   4     1040.59     1122.19     20.38 o 
  -1   7   4       75.11       72.30      3.10 o 
   0   7   4      830.40      911.34     20.55 o 
   1   7   4      538.33      596.53     17.36 o 
   2   7   4       18.61       16.90      3.11 o 
   3   7   4      388.73      412.76     33.83 o 
   4   7   4        8.94       18.07      3.66 o 
   5   7   4       70.56       47.77     13.96 o 
   6   7   4       20.36       31.35      7.55 o 
   7   7   4       12.33       26.33      8.75 o 
   8   7   4        1.86        9.70      6.40 o 
 -11   8   4        0.69        7.74      6.62 o 
 -10   8   4      353.09      342.75     17.25 o 
  -9   8   4      242.28      202.60     10.50 o 
  -8   8   4      227.02      193.40      8.89 o 
  -7   8   4        5.01        9.32      3.16 o 
  -6   8   4        0.00        1.58      2.27 o 
  -5   8   4       44.06       56.60      3.88 o 
  -4   8   4      471.70      495.88     12.85 o 
  -3   8   4        5.78       10.28      1.93 o 
  -2   8   4      259.09      250.04      6.98 o 
  -1   8   4     1518.65     1778.42     34.42 o 
   0   8   4      736.88      862.31     19.67 o 
   1   8   4       63.66       77.83     11.23 o 
   2   8   4      257.87      207.55      8.35 o 
   3   8   4       25.18       31.84      4.34 o 
   4   8   4      248.82      206.82      9.08 o 
   5   8   4       92.96       75.16      7.25 o 
   6   8   4       48.11       66.24      6.40 o 
   7   8   4       71.86       70.90     24.81 o 
   8   8   4        0.68        5.20      7.93 o 
 -11   9   4       11.07       20.55     14.83 o 
 -10   9   4       21.19       17.71      6.50 o 
  -9   9   4      557.41      583.92     18.77 o 
  -8   9   4       70.92       69.99      5.91 o 
  -7   9   4        5.78       12.23      3.46 o 
  -6   9   4      153.24      148.08      6.40 o 
  -5   9   4      557.87      552.17     14.39 o 
  -4   9   4       11.28       14.28      2.90 o 
  -3   9   4      532.98      633.73     15.73 o 
  -2   9   4      113.95      110.11      3.72 o 
  -1   9   4     2298.01     2717.90     51.77 o 
   0   9   4       90.59       97.22      5.70 o 
   1   9   4       31.02       38.99      4.01 o 
   2   9   4        3.95        1.64      2.66 o 
   3   9   4       87.47       72.63      5.51 o 
   4   9   4       19.20       17.19      4.00 o 
   5   9   4      190.75      178.94     10.79 o 
   6   9   4       16.17       16.30      4.55 o 
   7   9   4      101.39       99.32     12.96 o 
   8   9   4       52.97       59.75      9.70 o 
 -11  10   4       22.71       39.39      9.33 o 
 -10  10   4       20.02       37.06     10.21 o 
  -9  10   4       58.13       55.69      7.77 o 
  -8  10   4       53.53       82.62     13.59 o 
  -7  10   4        0.02        7.84      3.15 o 
  -6  10   4       16.91       20.26      3.31 o 
  -5  10   4      126.26      128.39      5.87 o 
  -4  10   4        0.99       -1.06      2.13 o 
  -3  10   4      500.22      575.17     12.92 o 
  -2  10   4       79.77       76.04      3.66 o 
  -1  10   4     2168.70     2410.55     46.24 o 
   0  10   4      111.77      118.66      5.43 o 
   1  10   4      213.67      226.58      9.27 o 
   2  10   4       37.10       61.07     10.87 o 
   3  10   4       37.50       17.05      3.86 o 
   4  10   4      261.55      253.56     15.12 o 
   5  10   4        1.02        5.93      3.39 o 
   6  10   4      165.55      158.89      9.26 o 
   7  10   4        3.09        0.52      5.02 o 
   8  10   4       72.88       69.15     10.42 o 
 -11  11   4        5.37        9.55      7.82 o 
 -10  11   4        0.11        3.45      5.86 o 
  -9  11   4      155.60      160.71     12.27 o 
  -8  11   4      141.63      129.93      9.00 o 
  -7  11   4      127.85      118.71      7.03 o 
  -6  11   4       29.65       24.61      3.50 o 
  -5  11   4      469.53      476.97     13.66 o 
  -4  11   4        5.96        7.05      2.60 o 
  -3  11   4      243.23      232.73     10.32 o 
  -2  11   4       38.07       46.01      3.12 o 
  -1  11   4        2.66        6.79      2.14 o 
   0  11   4      360.28      312.45     17.33 o 
   1  11   4        8.69        7.08      2.61 o 
   2  11   4       37.36       39.82      4.07 o 
   3  11   4       10.96       11.60      3.41 o 
   4  11   4      167.68      154.12     10.64 o 
   5  11   4       11.58       12.75      6.67 o 
   6  11   4        9.73        5.95      4.58 o 
   7  11   4      101.63      103.45      8.33 o 
 -10  12   4       71.49       57.57      9.29 o 
  -9  12   4       10.30       18.98      6.11 o 
  -8  12   4      123.61      134.65      8.07 o 
  -7  12   4       43.06       40.95      4.85 o 
  -6  12   4       66.09       66.79      4.88 o 
  -5  12   4       80.48       77.91      4.95 o 
  -4  12   4       15.47       18.87      3.11 o 
  -3  12   4       16.96       23.67      3.12 o 
  -2  12   4        0.53        5.21      3.40 o 
  -1  12   4       50.27       62.49      5.94 o 
   0  12   4        5.20        8.04      3.23 o 
   1  12   4       44.16       44.16      4.08 o 
   2  12   4      167.12      164.20      7.28 o 
   3  12   4       20.01       25.37      3.90 o 
   4  12   4      140.40      150.54      8.59 o 
   5  12   4        0.99        4.13      5.28 o 
   6  12   4       17.34       18.61      5.06 o 
   7  12   4       22.05       22.59      5.73 o 
 -10  13   4        7.98        7.50      7.20 o 
  -9  13   4       47.18       51.31      8.28 o 
  -8  13   4       32.85       54.60      7.70 o 
  -7  13   4       16.08       14.01      3.79 o 
  -6  13   4      136.33      124.69      7.46 o 
  -5  13   4      174.10      159.83     11.27 o 
  -4  13   4      157.86      153.97      8.37 o 
  -3  13   4      460.05      472.47     13.01 o 
  -2  13   4       42.62       41.10      3.38 o 
  -1  13   4       46.91       40.65      3.53 o 
   0  13   4        0.11        1.44      4.17 o 
   1  13   4       70.57       65.94      5.78 o 
   2  13   4        4.54        4.71      3.63 o 
   3  13   4      133.29      118.57     15.79 o 
   4  13   4      190.44      179.48      8.31 o 
   5  13   4       69.76       69.27      5.82 o 
   6  13   4       11.38       17.77      5.41 o 
   7  13   4       41.10       50.05     12.63 o 
 -10  14   4        6.25        2.64      9.55 o 
  -9  14   4        5.78        4.52      6.16 o 
  -8  14   4       71.92       56.58      9.03 o 
  -7  14   4       16.14       23.11      4.46 o 
  -6  14   4        0.00       -0.66      2.69 o 
  -5  14   4      196.46      178.67      7.59 o 
  -4  14   4       30.08       26.99      5.68 o 
  -3  14   4      145.54      146.49     10.98 o 
  -2  14   4      782.98      844.01     18.83 o 
  -1  14   4       93.97       87.20      4.97 o 
   0  14   4       62.22       64.13      5.80 o 
   1  14   4       34.09       66.76      6.04 o 
   2  14   4      158.76      141.25      9.13 o 
   3  14   4       27.89       22.60      5.10 o 
   4  14   4      111.47       89.79      7.66 o 
   5  14   4       56.12       63.42      7.01 o 
   6  14   4        0.49        6.51      3.96 o 
   7  14   4        9.25        8.72      4.59 o 
 -10  15   4        6.49        8.89      8.36 o 
  -9  15   4        3.82        1.99      5.36 o 
  -8  15   4      120.52      120.31     11.30 o 
  -7  15   4        2.98        5.93      3.79 o 
  -6  15   4       22.02       17.93      4.27 o 
  -5  15   4        1.00        0.53      2.74 o 
  -4  15   4      130.00      105.46      5.93 o 
  -3  15   4      290.51      257.22      9.00 o 
  -2  15   4       65.10       71.79      4.99 o 
  -1  15   4      217.61      253.75     10.47 o 
   0  15   4       50.66       47.65      5.38 o 
   1  15   4       15.09       18.86      4.61 o 
   2  15   4       67.05       79.93      6.81 o 
   3  15   4        5.66        4.96      4.43 o 
   4  15   4      211.45      240.48     36.59 o 
   5  15   4       53.55       52.96      5.66 o 
   6  15   4        2.70        8.09      4.22 o 
  -9  16   4      118.95      139.09     12.56 o 
  -8  16   4       56.43       62.05     11.73 o 
  -7  16   4       13.73       31.06     10.47 o 
  -6  16   4      148.69      132.01      7.92 o 
  -5  16   4       16.12       10.38      3.98 o 
  -4  16   4       62.39       96.70      5.76 o 
  -3  16   4      699.35      657.37     17.35 o 
  -2  16   4       28.23       14.45      3.64 o 
  -1  16   4       47.23       47.96      5.51 o 
   0  16   4       51.04       37.87      5.69 o 
   1  16   4      515.18      510.54     17.40 o 
   2  16   4      326.03      279.42     12.44 o 
   3  16   4       17.35       13.30      4.78 o 
   4  16   4      260.16      241.56     12.38 o 
   5  16   4      134.72      144.34     14.71 o 
   6  16   4      108.98      110.39     13.78 o 
  -9  17   4       24.55       14.88      7.94 o 
  -8  17   4       24.92       23.34      7.01 o 
  -7  17   4        1.68        7.74      5.48 o 
  -6  17   4       13.19       14.71      4.39 o 
  -5  17   4      384.31      325.63     11.31 o 
  -4  17   4      404.37      362.49     11.64 o 
  -3  17   4        0.03        0.19      3.05 o 
  -2  17   4        2.71        1.03      3.23 o 
  -1  17   4      623.01      635.59     24.39 o 
   0  17   4      429.64      364.98     13.82 o 
   1  17   4       24.51       26.59      7.96 o 
   2  17   4       40.00       29.85      8.98 o 
   3  17   4       12.42        1.99      4.53 o 
   4  17   4      118.27      132.45     22.70 o 
   5  17   4        5.99       25.09      7.49 o 
   6  17   4        3.93        9.99      5.79 o 
  -8  18   4       78.84       83.52     15.19 o 
  -7  18   4       36.86       47.24      8.14 o 
  -6  18   4       11.85       14.18      4.43 o 
  -5  18   4        6.88       24.36      4.81 o 
  -4  18   4       12.73        9.96      3.63 o 
  -3  18   4       49.64       46.22      4.75 o 
  -2  18   4      113.29      111.15      7.91 o 
  -1  18   4       24.48       42.39      6.73 o 
   0  18   4       27.67       41.74      7.81 o 
   1  18   4      119.83      145.59      9.14 o 
   2  18   4       60.76       57.17      7.34 o 
   3  18   4        0.00        6.12      5.49 o 
   4  18   4       13.17       10.53      6.32 o 
   5  18   4       35.63       28.74      8.19 o 
  -8  19   4       11.06       10.45      6.77 o 
  -7  19   4       13.99        6.51      5.71 o 
  -6  19   4      200.00      185.74     23.08 o 
  -5  19   4       56.14       46.58      5.32 o 
  -4  19   4      209.71      182.42      8.90 o 
  -3  19   4       60.51       47.78      4.96 o 
  -2  19   4       24.25       26.12      5.12 o 
  -1  19   4      753.83      754.88     28.47 o 
   0  19   4        9.61       13.99      5.62 o 
   1  19   4        9.93        8.74      4.78 o 
   2  19   4        9.70       19.21      5.62 o 
   3  19   4        4.30        7.07      7.37 o 
   4  19   4       67.27       73.37     10.18 o 
   5  19   4      137.26      146.03     13.67 o 
  -7  20   4       47.46       55.63      9.33 o 
  -6  20   4        0.39       -0.63      5.77 o 
  -5  20   4       40.12       59.12      5.72 o 
  -4  20   4       68.63       74.47      6.10 o 
  -3  20   4        9.75        9.10      3.65 o 
  -2  20   4        0.01       10.85      4.58 o 
  -1  20   4       55.75       53.90      7.52 o 
   0  20   4       15.86       22.08      6.13 o 
   1  20   4      221.32      206.38     13.15 o 
   2  20   4        1.55       -0.11      7.98 o 
   3  20   4        0.63        5.34      6.75 o 
   4  20   4       18.71       21.56      7.95 o 
  -6  21   4        6.08        4.32      5.95 o 
  -5  21   4       11.95       12.61      4.66 o 
  -4  21   4       52.79       46.43      5.43 o 
  -3  21   4       31.64       24.06      5.83 o 
  -2  21   4       20.11       26.61      5.59 o 
  -1  21   4       89.50       80.12      8.86 o 
   0  21   4        3.16       10.49      6.10 o 
   1  21   4        5.25       16.58      8.32 o 
   2  21   4       14.12       21.66      7.03 o 
   3  21   4        9.07       19.40     11.10 o 
  -6  22   4       46.13       46.72     16.11 o 
  -5  22   4       19.28       16.11      7.13 o 
  -4  22   4        9.15       10.49      6.52 o 
  -3  22   4       10.13        2.52      5.10 o 
  -2  22   4       89.19       74.89      7.64 o 
  -1  22   4       57.64       73.68     12.50 o 
   0  22   4        8.90        4.29      7.27 o 
   1  22   4        7.93        6.60      8.19 o 
   2  22   4       15.56       16.70      7.77 o 
  -4  23   4       22.52       16.55      7.58 o 
  -3  23   4        1.04       -0.23      6.11 o 
  -2  23   4       16.45       17.11      5.86 o 
  -1  23   4       69.92       84.34     12.91 o 
   0  23   4       12.82       23.37     10.18 o 
   1  23   4        0.83       -3.84      7.55 o 
  -2  24   4        0.20       -1.02     10.15 o 
  -1  24   4        5.64      -11.17      7.72 o 
 -12   1   5      133.77      144.14     26.66 o 
 -11   1   5       21.15       30.32     14.57 o 
 -10   1   5      125.87      139.76      9.52 o 
  -9   1   5      485.00      473.69     18.55 o 
  -8   1   5       54.38       48.81      5.48 o 
  -7   1   5      111.14       84.97      6.45 o 
  -6   1   5      283.68      249.36      7.56 o 
  -5   1   5     2518.78     2849.56     49.60 o 
  -4   1   5     1490.80     1643.56     31.94 o 
  -3   1   5      182.00      228.37      7.70 o 
  -2   1   5     1424.36     1536.95     45.46 o 
  -1   1   5        1.20        0.41      1.59 o 
   0   1   5       48.58       48.89      3.08 o 
   1   1   5      356.75      388.84     10.15 o 
   2   1   5      655.20      655.55     15.80 o 
   3   1   5     1037.50      939.66     33.69 o 
   4   1   5     1308.94     1254.85     44.01 o 
   5   1   5      213.06      207.31     13.37 o 
   6   1   5        4.12       12.77     11.98 o 
   7   1   5       47.74       40.20     13.30 o 
   8   1   5        0.34        1.86     13.71 o 
 -12   2   5        5.50        6.87      7.44 o 
 -11   2   5        1.10       12.28      4.80 o 
 -10   2   5       36.00       53.93      6.55 o 
  -9   2   5        4.23        9.37      3.87 o 
  -8   2   5     1007.80      973.82     32.21 o 
  -7   2   5        3.91        5.95      2.45 o 
  -6   2   5       66.71       54.10      3.54 o 
  -5   2   5        6.11        7.43      1.90 o 
  -4   2   5      135.16      130.42      4.58 o 
  -3   2   5      181.98      160.04      6.03 o 
  -2   2   5      321.84      355.43     10.54 o 
  -1   2   5     4028.06     4373.52    103.62 o 
   0   2   5     4247.08     4972.80    103.22 o 
   1   2   5     1172.49     1246.24     27.68 o 
   2   2   5      210.84      193.21     13.33 o 
   3   2   5      156.48      159.99      7.60 o 
   4   2   5        0.89        7.68      4.31 o 
   5   2   5       78.03       92.34     15.15 o 
   6   2   5      400.15      367.09     19.23 o 
   7   2   5      314.11      269.91     17.58 o 
   8   2   5      154.61      148.59     17.07 o 
 -12   3   5        5.54        9.39      7.76 o 
 -11   3   5        0.90        8.84      5.81 o 
 -10   3   5        2.11        0.37      3.77 o 
  -9   3   5      205.20      167.41     11.11 o 
  -8   3   5       96.39       87.97      7.23 o 
  -7   3   5      231.58      228.97      8.68 o 
  -6   3   5       16.69       14.50      2.58 o 
  -5   3   5      821.71     1006.40     20.55 o 
  -4   3   5        9.73        3.86      1.81 o 
  -3   3   5      154.91      195.74      6.11 o 
  -2   3   5       48.38       86.68      5.21 o 
  -1   3   5     1696.36     1829.56     39.34 o 
   0   3   5      110.70      106.47      4.37 o 
   1   3   5      281.45      292.16      8.16 o 
   2   3   5      582.15      688.72     19.88 o 
   3   3   5      275.27      302.24     10.96 o 
   4   3   5      256.26      234.57     13.62 o 
   5   3   5      540.95      457.73     20.80 o 
   6   3   5       61.38       73.61      9.37 o 
   7   3   5       95.69       86.94     10.85 o 
   8   3   5        2.37        9.22     11.26 o 
 -12   4   5       20.99       52.73     14.25 o 
 -11   4   5       70.53       84.93     15.54 o 
 -10   4   5        0.60       -4.84      3.81 o 
  -9   4   5        5.21        3.61      3.36 o 
  -8   4   5      107.00      100.30      9.45 o 
  -7   4   5       75.99       74.02      5.13 o 
  -6   4   5       49.05       34.86      3.25 o 
  -5   4   5      120.52      134.57      5.97 o 
  -4   4   5      177.67      188.52      5.40 o 
  -3   4   5       21.56       11.69      2.10 o 
  -2   4   5        2.92        5.55      1.84 o 
  -1   4   5      563.33      615.40     16.51 o 
   0   4   5      111.43      134.14      8.92 o 
   1   4   5      594.85      581.17     18.13 o 
   2   4   5        9.35       12.11      7.41 o 
   3   4   5      189.12      144.30      7.44 o 
   4   4   5        1.79        1.56      2.89 o 
   5   4   5      157.94      169.41     12.23 o 
   6   4   5       11.87       11.70      5.33 o 
   7   4   5       46.53       49.70     16.58 o 
   8   4   5        4.91        5.98      6.50 o 
 -12   5   5        0.07       -4.10      9.55 o 
 -11   5   5        0.68        9.11      5.31 o 
 -10   5   5       72.03       64.20      7.23 o 
  -9   5   5        0.27        7.79      3.89 o 
  -8   5   5       16.75       14.45      3.48 o 
  -7   5   5        2.85        2.01      2.65 o 
  -6   5   5       10.23       22.04      4.28 o 
  -5   5   5       52.38       33.58      3.13 o 
  -4   5   5      642.39      687.28     14.63 o 
  -3   5   5       16.72       17.12      2.04 o 
  -2   5   5      434.69      388.26     10.07 o 
  -1   5   5      715.34      712.01     16.64 o 
   0   5   5      168.35      183.73      6.03 o 
   1   5   5       21.98       35.96      3.83 o 
   2   5   5       81.05      130.04      6.85 o 
   3   5   5      553.43      581.55     28.74 o 
   4   5   5       16.65       17.51      3.88 o 
   5   5   5        7.29       18.60      5.79 o 
   6   5   5      131.79      139.42     11.94 o 
   7   5   5       35.27       33.35      7.55 o 
   8   5   5        4.00       20.85     11.35 o 
 -12   6   5       26.31       31.50     12.55 o 
 -11   6   5      257.15      248.58     14.08 o 
 -10   6   5        9.25       23.53      5.56 o 
  -9   6   5      244.30      236.21     24.28 o 
  -8   6   5       10.03       16.52      3.71 o 
  -7   6   5        4.28       -0.11      2.88 o 
  -6   6   5      242.53      196.13      7.10 o 
  -5   6   5      186.10      192.61      6.78 o 
  -4   6   5       29.36       31.20      2.47 o 
  -3   6   5      417.15      416.54     14.11 o 
  -2   6   5      895.06      905.34     20.66 o 
  -1   6   5       44.33       44.11      3.02 o 
   0   6   5       32.19       23.52      2.44 o 
   1   6   5        3.90        3.21      2.63 o 
   2   6   5      505.25      518.86     16.22 o 
   3   6   5       43.70       49.53     16.73 o 
   4   6   5      265.74      246.14     16.75 o 
   5   6   5       23.34       31.08      9.81 o 
   6   6   5       59.92       50.05      8.20 o 
   7   6   5        4.23       14.17      7.02 o 
   8   6   5        0.81        8.03      9.40 o 
 -11   7   5       27.10       18.60      9.12 o 
 -10   7   5      173.17      173.51     11.37 o 
  -9   7   5        0.09        1.04      3.82 o 
  -8   7   5      201.70      172.13     20.49 o 
  -7   7   5       20.61       20.23      3.90 o 
  -6   7   5      130.41      182.30      6.91 o 
  -5   7   5      118.87       90.03      8.65 o 
  -4   7   5      224.41      222.77      7.34 o 
  -3   7   5       50.22       52.71      3.02 o 
  -2   7   5       11.67       10.42      1.93 o 
  -1   7   5       53.72       44.83      3.62 o 
   0   7   5       28.29       33.23      2.84 o 
   1   7   5        2.45        7.09      2.85 o 
   2   7   5       15.99       32.36     12.96 o 
   3   7   5      118.44      119.05     13.37 o 
   4   7   5        0.93        1.55      3.80 o 
   5   7   5        0.65        1.90      3.68 o 
   6   7   5        4.46        7.97      5.61 o 
   7   7   5       41.61       50.36     17.58 o 
 -11   8   5       37.36       58.23     12.53 o 
 -10   8   5      240.06      239.21     14.38 o 
  -9   8   5       57.91       81.37      8.25 o 
  -8   8   5      404.30      359.31     12.82 o 
  -7   8   5      163.44      190.43      8.72 o 
  -6   8   5        3.21        5.91      2.53 o 
  -5   8   5       41.70       41.60      3.62 o 
  -4   8   5      282.34      300.06      9.03 o 
  -3   8   5      290.53      260.99      8.08 o 
  -2   8   5      679.71      686.19     14.83 o 
  -1   8   5     1287.84     1345.31     29.74 o 
   0   8   5        2.49        5.28      3.34 o 
   1   8   5        8.91        8.47      3.06 o 
   2   8   5       11.87       19.08      4.37 o 
   3   8   5      110.40      102.67      6.72 o 
   4   8   5       70.08       63.57      8.89 o 
   5   8   5       27.24       39.03      5.47 o 
   6   8   5        5.31       18.15      6.08 o 
   7   8   5      173.97      157.18     13.55 o 
 -11   9   5        4.89        7.16      8.82 o 
 -10   9   5       94.98       96.73      8.04 o 
  -9   9   5        9.99       10.86      5.29 o 
  -8   9   5       31.87       32.07      4.56 o 
  -7   9   5      303.75      289.72      9.57 o 
  -6   9   5      781.17      817.69     23.93 o 
  -5   9   5       84.36       90.07      4.91 o 
  -4   9   5        1.75        2.00      2.33 o 
  -3   9   5      541.86      576.22     14.61 o 
  -2   9   5      188.89      192.66      6.52 o 
  -1   9   5       57.23       58.76      3.23 o 
   0   9   5      500.95      497.66     16.53 o 
   1   9   5      689.42      673.85     29.33 o 
   2   9   5        1.36        2.66      3.09 o 
   3   9   5      461.35      432.97     14.81 o 
   4   9   5       52.32       67.88      6.18 o 
   5   9   5       10.80        1.54      7.38 o 
   6   9   5       83.07      104.52     13.33 o 
   7   9   5       13.42       21.54     12.05 o 
 -11  10   5       24.70       16.86      9.79 o 
 -10  10   5       75.56       75.91      9.57 o 
  -9  10   5      149.53      171.84     18.85 o 
  -8  10   5       16.40       18.16      5.57 o 
  -7  10   5      241.31      251.95      9.02 o 
  -6  10   5        3.79        4.47      2.54 o 
  -5  10   5        1.21        1.48      2.34 o 
  -4  10   5      252.88      246.35      9.32 o 
  -3  10   5      540.50      561.26     14.55 o 
  -2  10   5        2.80        3.01      2.49 o 
  -1  10   5       25.53       29.59      3.03 o 
   0  10   5       95.16       95.76      5.18 o 
   1  10   5      215.20      199.72     12.76 o 
   2  10   5        9.29        8.57      3.66 o 
   3  10   5       78.23       87.59      6.55 o 
   4  10   5        0.47        5.52      3.64 o 
   5  10   5       69.17       67.91      6.77 o 
   6  10   5        9.33       14.77      5.82 o 
   7  10   5        0.14       -5.79      6.16 o 
 -11  11   5       40.59       63.27     13.30 o 
 -10  11   5       11.72       19.63      7.25 o 
  -9  11   5      114.31      110.55      8.76 o 
  -8  11   5       10.50       16.41      4.00 o 
  -7  11   5       18.56       15.46      5.07 o 
  -6  11   5      412.09      390.07     11.72 o 
  -5  11   5      173.39      156.22      6.71 o 
  -4  11   5       52.15       56.53      4.33 o 
  -3  11   5      261.68      273.86      8.76 o 
  -2  11   5       37.13       50.02      4.21 o 
  -1  11   5       20.61       22.16      4.08 o 
   0  11   5       40.86       47.50      5.07 o 
   1  11   5       91.03       86.47      5.32 o 
   2  11   5       18.27       18.31      4.21 o 
   3  11   5      831.94      827.78     24.72 o 
   4  11   5       46.31       51.75      6.58 o 
   5  11   5       22.58       15.54      4.69 o 
   6  11   5       22.63       27.65      5.71 o 
   7  11   5        3.58        8.03      6.37 o 
 -10  12   5       82.24       84.73     10.50 o 
  -9  12   5       10.34       20.44      4.83 o 
  -8  12   5       81.97       94.29      8.51 o 
  -7  12   5       33.46       42.02      5.11 o 
  -6  12   5       36.94       41.27      4.39 o 
  -5  12   5        0.49        4.56      2.91 o 
  -4  12   5       21.18       27.61      5.03 o 
  -3  12   5     1119.79     1099.30     25.88 o 
  -2  12   5        2.95        0.32      2.73 o 
  -1  12   5       29.29       19.40      4.27 o 
   0  12   5       11.01       15.06      4.04 o 
   1  12   5      436.56      419.70     12.58 o 
   2  12   5       39.03       36.84      4.33 o 
   3  12   5      101.18       91.59      6.97 o 
   4  12   5       63.48       56.71      6.27 o 
   5  12   5      107.87      109.11      8.07 o 
   6  12   5       72.50       90.61      8.10 o 
 -10  13   5        0.56        0.64      6.23 o 
  -9  13   5      154.08      133.39     12.84 o 
  -8  13   5       20.74       18.48      4.36 o 
  -7  13   5       94.61       80.45      6.14 o 
  -6  13   5       17.40       21.33      3.74 o 
  -5  13   5      152.81      138.86      6.85 o 
  -4  13   5       16.72       10.37      3.08 o 
  -3  13   5      119.47      115.58      6.39 o 
  -2  13   5      431.03      375.96     11.61 o 
  -1  13   5       86.59       80.06      7.85 o 
   0  13   5      119.60      110.43      7.26 o 
   1  13   5       18.14       24.27      6.30 o 
   2  13   5      225.74      241.29      9.47 o 
   3  13   5      318.81      317.07     11.20 o 
   4  13   5        3.00        0.36      3.73 o 
   5  13   5        5.77       12.02      7.18 o 
   6  13   5       43.37       64.53      7.38 o 
 -10  14   5       43.49       66.49     10.51 o 
  -9  14   5        0.02        5.15      8.07 o 
  -8  14   5       34.49       49.46      5.66 o 
  -7  14   5        0.20        1.23      3.35 o 
  -6  14   5       13.59       19.36      3.66 o 
  -5  14   5       36.93       44.74      6.01 o 
  -4  14   5       97.70      100.18      5.86 o 
  -3  14   5       68.19       52.56      4.53 o 
  -2  14   5       69.02       81.08      5.93 o 
  -1  14   5      526.92      443.91     18.73 o 
   0  14   5      127.59      114.24      7.88 o 
   1  14   5        9.94        7.21      4.21 o 
   2  14   5      708.88      751.85     23.48 o 
   3  14   5        7.82       10.56      4.00 o 
   4  14   5        3.89        0.42      4.62 o 
   5  14   5       42.09       48.26      5.62 o 
   6  14   5        8.95       17.97      5.10 o 
 -10  15   5       27.88       29.10      8.03 o 
  -9  15   5       92.07       90.86      9.99 o 
  -8  15   5        0.34        8.49      3.95 o 
  -7  15   5        0.17        4.98      3.65 o 
  -6  15   5      245.70      243.66     10.60 o 
  -5  15   5       52.12       63.65      5.23 o 
  -4  15   5       33.05       28.49      4.03 o 
  -3  15   5      443.52      413.33     12.30 o 
  -2  15   5      212.11      203.99     11.17 o 
  -1  15   5      243.43      180.27     11.35 o 
   0  15   5      127.48      113.84     14.00 o 
   1  15   5      222.04      206.24     10.57 o 
   2  15   5      566.41      558.34     19.13 o 
   3  15   5       31.71       37.04      5.80 o 
   4  15   5      136.89      121.46     10.14 o 
   5  15   5       27.96       27.21      5.53 o 
  -9  16   5        1.56        8.87      7.69 o 
  -8  16   5        0.22        9.82      5.65 o 
  -7  16   5       19.17       12.39      4.81 o 
  -6  16   5       46.43       56.56      5.20 o 
  -5  16   5       41.23       37.03      4.38 o 
  -4  16   5      203.31      196.15      9.64 o 
  -3  16   5       49.03       51.60      4.79 o 
  -2  16   5       25.79       27.93      5.07 o 
  -1  16   5       57.52       40.22      6.65 o 
   0  16   5       34.54       18.51      7.94 o 
   1  16   5       47.36       63.88     11.64 o 
   2  16   5       72.91       83.13      7.66 o 
   3  16   5        4.51       10.84      4.94 o 
   4  16   5        1.96        1.09      6.24 o 
   5  16   5        0.83        6.22      5.93 o 
  -9  17   5      129.19      129.32     12.55 o 
  -8  17   5       36.67       27.80      6.82 o 
  -7  17   5        0.11        2.94      3.71 o 
  -6  17   5       14.35       27.30      4.44 o 
  -5  17   5       77.89       74.93      5.66 o 
  -4  17   5       56.41       56.58      5.05 o 
  -3  17   5       17.68       19.84      4.06 o 
  -2  17   5      472.72      410.88     15.37 o 
  -1  17   5      238.11      192.62     12.31 o 
   0  17   5       50.55       44.17      6.94 o 
   1  17   5      476.53      424.82     41.00 o 
   2  17   5      192.98      201.67     11.36 o 
   3  17   5       15.74       16.99      6.93 o 
   4  17   5      293.27      313.01     15.13 o 
   5  17   5       44.70       43.79      8.07 o 
  -8  18   5        0.23        8.93      6.62 o 
  -7  18   5       24.20       25.56      5.73 o 
  -6  18   5       56.81       53.97      6.66 o 
  -5  18   5        6.21        6.25      3.55 o 
  -4  18   5      349.80      324.20     16.97 o 
  -3  18   5       52.13       47.24     11.45 o 
  -2  18   5      120.08      115.54      9.98 o 
  -1  18   5       67.93       51.04      7.39 o 
   0  18   5       86.85      109.76     13.09 o 
   1  18   5      114.60      148.41     13.94 o 
   2  18   5      256.15      272.43     13.33 o 
   3  18   5      116.66      116.50      9.69 o 
   4  18   5       29.48       22.25      7.09 o 
  -8  19   5        5.20       10.93      7.07 o 
  -7  19   5        0.05        4.55      9.12 o 
  -6  19   5        1.26        9.02      4.30 o 
  -5  19   5        4.25       10.33      3.94 o 
  -4  19   5      146.52      114.28     13.77 o 
  -3  19   5        0.60        5.03      5.31 o 
  -2  19   5      123.74      108.58     19.88 o 
  -1  19   5       11.43       13.25      5.59 o 
   0  19   5        1.06        4.14      9.28 o 
   1  19   5      136.98      128.96     11.54 o 
   2  19   5       31.43       42.73      7.35 o 
   3  19   5       23.94       19.23     13.26 o 
   4  19   5       23.83       43.78      9.57 o 
  -7  20   5       29.87       23.16      7.57 o 
  -6  20   5       74.23      106.52      7.51 o 
  -5  20   5       27.76       37.52      5.38 o 
  -4  20   5      112.23      119.40      7.50 o 
  -3  20   5       66.51       61.97     13.19 o 
  -2  20   5      136.46      126.45     11.84 o 
  -1  20   5        4.63       12.07      5.95 o 
   0  20   5       50.56       50.36      8.25 o 
   1  20   5       30.90       43.78      8.05 o 
   2  20   5        5.76        0.53     11.15 o 
   3  20   5        5.61       14.75      8.35 o 
  -6  21   5       10.05        2.73      5.05 o 
  -5  21   5        5.16        5.53      4.64 o 
  -4  21   5        0.28        0.51      5.53 o 
  -3  21   5        0.73        0.84      5.21 o 
  -2  21   5        6.41        9.04      6.80 o 
  -1  21   5       29.54       42.12      7.91 o 
   0  21   5       11.86        8.31      6.12 o 
   1  21   5        2.90        7.51      6.31 o 
   2  21   5       29.49       19.49     11.32 o 
  -5  22   5        5.66       11.32      5.29 o 
  -4  22   5       63.14       86.88     13.30 o 
  -3  22   5       18.49       20.14      6.22 o 
  -2  22   5        1.09       12.00      6.49 o 
  -1  22   5       64.94       76.17      9.92 o 
   0  22   5        0.06       -3.42      6.34 o 
   1  22   5        8.01        5.65      8.30 o 
  -3  23   5        3.56        0.54      8.07 o 
  -2  23   5        3.62        1.38      6.20 o 
  -1  23   5        0.69       -0.74      8.53 o 
 -12   0   6        0.12        7.72      7.65 o 
 -11   0   6       19.78       23.99      7.70 o 
 -10   0   6       95.15       85.00     11.27 o 
  -9   0   6      102.74       88.13     10.58 o 
  -8   0   6      327.25      293.45     18.36 o 
  -7   0   6       74.80       89.81     10.18 o 
  -6   0   6     1245.01     1170.67     37.85 o 
  -5   0   6      681.93      780.08     26.27 o 
  -4   0   6        1.63       -0.12      2.47 o 
  -3   0   6      301.18      294.89     11.99 o 
  -2   0   6       37.58       57.49      5.01 o 
  -1   0   6       27.00       27.93      3.90 o 
   0   0   6      971.11      980.23     31.93 o 
   1   0   6     1379.30     1440.03     45.36 o 
   2   0   6      255.01      251.94     18.06 o 
   3   0   6       45.05       50.38      9.31 o 
   4   0   6      370.76      364.23     24.81 o 
   5   0   6       72.00      100.89     14.32 o 
   6   0   6       35.32       31.60      9.31 o 
   7   0   6       25.37       16.90     10.67 o 
 -12   1   6       12.12       26.17      6.28 o 
 -11   1   6       24.54       32.14      6.25 o 
 -10   1   6      113.34      113.14     25.89 o 
  -9   1   6        6.73       13.61      4.27 o 
  -8   1   6       60.03       59.78      8.41 o 
  -7   1   6      706.10      722.69     20.60 o 
  -6   1   6        1.71        0.17      2.19 o 
  -5   1   6      144.82      153.40      5.91 o 
  -4   1   6       78.26       76.20      7.18 o 
  -3   1   6      665.86      785.65     18.51 o 
  -2   1   6      922.67      988.23     22.60 o 
  -1   1   6        0.73        5.20      4.04 o 
   0   1   6      827.97      900.18     20.94 o 
   1   1   6      167.43      161.67      5.98 o 
   2   1   6      285.38      278.35     13.79 o 
   3   1   6       38.12       37.89      8.88 o 
   4   1   6       27.09       29.48      5.86 o 
   5   1   6     1128.83     1058.92     41.76 o 
   6   1   6      130.88      129.44     12.40 o 
   7   1   6      281.91      219.95     16.90 o 
 -12   2   6        5.26       16.46      6.13 o 
 -11   2   6        0.01        9.58     13.27 o 
 -10   2   6       46.09       62.41      8.75 o 
  -9   2   6       78.04       83.38      7.36 o 
  -8   2   6       29.78       29.94      8.80 o 
  -7   2   6        4.13        9.07      2.65 o 
  -6   2   6        0.75       -0.94      2.19 o 
  -5   2   6     1777.03     1820.03     35.59 o 
  -4   2   6      453.48      460.52     11.84 o 
  -3   2   6       29.91       39.92      3.18 o 
  -2   2   6      150.60      146.29      6.68 o 
  -1   2   6      583.36      625.08     26.86 o 
   0   2   6       35.21       41.27      3.13 o 
   1   2   6       64.26       69.04      5.05 o 
   2   2   6       48.60       55.96      9.93 o 
   3   2   6      195.24      183.56     11.83 o 
   4   2   6        3.73        7.94      7.03 o 
   5   2   6      144.46      168.16     12.75 o 
   6   2   6       68.93       59.21      9.37 o 
   7   2   6        5.43        2.43      5.83 o 
 -12   3   6       23.12       26.32     18.48 o 
 -11   3   6      216.90      184.14     22.41 o 
 -10   3   6       44.09       52.75      6.56 o 
  -9   3   6       13.01       27.43      4.89 o 
  -8   3   6       54.00       66.00      6.42 o 
  -7   3   6       81.73       67.76      5.53 o 
  -6   3   6      568.61      538.72     12.38 o 
  -5   3   6       22.26       33.36      2.77 o 
  -4   3   6       17.72       17.50      3.46 o 
  -3   3   6      526.62      643.49     15.58 o 
  -2   3   6      165.96      150.40      5.55 o 
  -1   3   6       10.12       12.62      2.32 o 
   0   3   6      498.45      533.39     13.48 o 
   1   3   6      178.60      187.89      8.27 o 
   2   3   6       13.03        8.17      3.78 o 
   3   3   6        0.94        9.80      4.22 o 
   4   3   6      276.86      266.43     14.80 o 
   5   3   6      974.05      907.18     64.80 o 
   6   3   6        0.95       -6.33      5.69 o 
   7   3   6        3.23       10.21      6.74 o 
 -12   4   6        2.50        6.12      5.98 o 
 -11   4   6        5.88       -6.57      5.41 o 
 -10   4   6       23.07       23.23      9.37 o 
  -9   4   6       12.94       22.29      4.84 o 
  -8   4   6        3.30        2.23      4.43 o 
  -7   4   6       55.39       59.63      5.19 o 
  -6   4   6      171.82      173.74      6.49 o 
  -5   4   6      488.35      467.02     10.90 o 
  -4   4   6        9.83       19.41      2.51 o 
  -3   4   6      352.20      396.51     10.59 o 
  -2   4   6       29.99       35.22      2.99 o 
  -1   4   6      281.10      240.75      9.33 o 
   0   4   6       15.97       28.91      2.87 o 
   1   4   6      275.00      293.14     10.58 o 
   2   4   6       33.73       41.51      4.50 o 
   3   4   6      110.41      117.96     16.54 o 
   4   4   6      272.48      245.51     14.89 o 
   5   4   6        6.04       15.16     11.68 o 
   6   4   6       17.91       11.70      6.50 o 
   7   4   6        7.02       15.91      6.67 o 
 -12   5   6       11.42        9.07      7.30 o 
 -11   5   6       11.78       22.20      5.94 o 
 -10   5   6        0.76        3.84      4.52 o 
  -9   5   6      143.92      133.49     24.26 o 
  -8   5   6      138.00      173.00     10.23 o 
  -7   5   6      135.56      157.30      7.59 o 
  -6   5   6       85.34       75.90      4.59 o 
  -5   5   6       75.28       63.55      4.03 o 
  -4   5   6       16.27       18.73      2.87 o 
  -3   5   6      225.89      208.41      6.76 o 
  -2   5   6       36.04       50.16      3.44 o 
  -1   5   6      637.35      566.97     14.16 o 
   0   5   6      695.13      735.70     21.22 o 
   1   5   6      187.86      185.58      8.42 o 
   2   5   6        4.97       10.08      6.85 o 
   3   5   6      279.29      296.05     11.51 o 
   4   5   6       26.83       22.08      7.73 o 
   5   5   6      107.35      119.73     11.36 o 
   6   5   6        8.65       24.93      7.53 o 
   7   5   6        0.03        3.64      6.45 o 
 -12   6   6        6.28       15.16      9.09 o 
 -11   6   6        6.82       -5.81      7.91 o 
 -10   6   6        5.48       12.86      9.41 o 
  -9   6   6        0.09        4.76      7.50 o 
  -8   6   6      226.74      236.33     12.18 o 
  -7   6   6      328.41      326.80     10.20 o 
  -6   6   6        7.36        3.79      2.62 o 
  -5   6   6      172.39      157.71      9.65 o 
  -4   6   6     1006.52      896.43     53.60 o 
  -3   6   6     1481.44     1586.93     34.85 o 
  -2   6   6       77.65       89.04      4.43 o 
  -1   6   6       44.01       35.48      4.04 o 
   0   6   6       29.96       21.30      3.98 o 
   1   6   6      172.56      175.11     20.00 o 
   2   6   6        2.10        1.21      3.02 o 
   3   6   6      144.46      130.05      8.15 o 
   4   6   6       70.93       60.31      8.06 o 
   5   6   6        4.66        7.10      7.77 o 
   6   6   6        0.65       -0.09      5.57 o 
   7   6   6        0.22        3.70      6.94 o 
 -11   7   6       39.41       43.56      7.07 o 
 -10   7   6       37.80       45.54      7.11 o 
  -9   7   6       20.67       21.53     10.57 o 
  -8   7   6        6.06        0.21      3.44 o 
  -7   7   6       14.74       12.65      3.29 o 
  -6   7   6      395.97      420.21     16.07 o 
  -5   7   6      594.75      608.80     18.48 o 
  -4   7   6       76.55       73.70      5.73 o 
  -3   7   6      131.97      142.30      6.72 o 
  -2   7   6      385.02      375.44     16.65 o 
  -1   7   6      296.95      292.03     12.35 o 
   0   7   6      456.22      501.71     30.61 o 
   1   7   6      128.62       94.92      6.41 o 
   2   7   6       13.16        9.89      9.37 o 
   3   7   6      141.74      118.97      7.64 o 
   4   7   6        1.28        9.15      4.89 o 
   5   7   6       16.21       15.97      7.31 o 
   6   7   6       10.40       34.36      8.33 o 
   7   7   6       14.84       21.16     12.01 o 
 -11   8   6       28.61       35.74      7.46 o 
 -10   8   6        1.88        8.34      4.84 o 
  -9   8   6      221.40      219.93     14.00 o 
  -8   8   6      145.05      148.79      8.10 o 
  -7   8   6       11.11       15.47      3.46 o 
  -6   8   6      483.09      440.95     15.79 o 
  -5   8   6        2.38        5.17      2.69 o 
  -4   8   6      284.46      246.47      8.11 o 
  -3   8   6      177.69      208.83     12.28 o 
  -2   8   6       34.37       54.00      6.83 o 
  -1   8   6      146.50      165.26     13.34 o 
   0   8   6       28.74       26.78      4.10 o 
   1   8   6        6.08        2.41      3.36 o 
   2   8   6       72.14       63.23      5.83 o 
   3   8   6      109.56      107.75      7.29 o 
   4   8   6       57.02       47.78      5.83 o 
   5   8   6       23.84       17.89      6.21 o 
   6   8   6        3.28       -0.98      5.73 o 
 -11   9   6       11.57       -0.55      6.04 o 
 -10   9   6      108.87      136.28     10.43 o 
  -9   9   6        1.41       11.58      7.60 o 
  -8   9   6      109.57       92.45      9.45 o 
  -7   9   6      249.54      242.48      8.76 o 
  -6   9   6      139.21      134.86      6.39 o 
  -5   9   6      534.37      541.25     14.55 o 
  -4   9   6      793.16      822.23     20.10 o 
  -3   9   6      191.32      213.94      8.59 o 
  -2   9   6       78.78       75.41      7.01 o 
  -1   9   6        0.06       10.31      4.74 o 
   0   9   6       63.41       67.35      5.62 o 
   1   9   6       13.51       16.90      4.19 o 
   2   9   6       16.55       14.51      3.95 o 
   3   9   6      171.02      147.75     17.17 o 
   4   9   6       10.04        6.14      8.29 o 
   5   9   6        0.21       -0.37      5.39 o 
   6   9   6        3.79        6.58      6.56 o 
 -11  10   6       96.91       89.32     15.44 o 
 -10  10   6       26.93       22.17      6.01 o 
  -9  10   6      485.13      474.42     16.40 o 
  -8  10   6       12.65        7.01      3.53 o 
  -7  10   6      204.20      184.34     18.54 o 
  -6  10   6     1504.23     1439.01     38.15 o 
  -5  10   6        3.58        3.01      2.50 o 
  -4  10   6      135.92      145.16      6.64 o 
  -3  10   6      156.58      119.48      8.03 o 
  -2  10   6      306.70      313.04     10.87 o 
  -1  10   6     2118.99     2065.19     65.16 o 
   0  10   6      112.56      113.23      9.06 o 
   1  10   6      128.04      149.28     13.02 o 
   2  10   6       25.84       19.41      6.33 o 
   3  10   6        1.99        3.98      3.66 o 
   4  10   6       63.07       58.39      6.38 o 
   5  10   6        0.04        9.45      6.20 o 
   6  10   6       53.31       71.93     10.50 o 
 -11  11   6       13.53       12.42     10.46 o 
 -10  11   6        9.76        6.68      8.72 o 
  -9  11   6       13.05       12.48      4.69 o 
  -8  11   6       16.11       19.99      4.19 o 
  -7  11   6       20.78       29.68      4.40 o 
  -6  11   6        9.19       12.63      3.26 o 
  -5  11   6      505.88      449.71     12.87 o 
  -4  11   6       34.33       37.68      3.90 o 
  -3  11   6      827.77      760.44     21.54 o 
  -2  11   6        0.23       -0.56      3.17 o 
  -1  11   6      343.18      342.84     15.91 o 
   0  11   6      903.63      834.45     24.67 o 
   1  11   6        0.33       -1.41      4.70 o 
   2  11   6        0.67        1.97      3.54 o 
   3  11   6       34.08       40.23      5.74 o 
   4  11   6        0.59        5.59      4.21 o 
   5  11   6        0.03        0.59      4.74 o 
   6  11   6       43.12       49.01      9.80 o 
 -10  12   6        2.25       15.79      5.71 o 
  -9  12   6        2.29        3.90      3.99 o 
  -8  12   6      124.02      147.68      8.61 o 
  -7  12   6       30.93       29.10      3.91 o 
  -6  12   6       28.00       27.44      3.88 o 
  -5  12   6        0.90       -0.13      2.69 o 
  -4  12   6       43.65       51.78      4.50 o 
  -3  12   6       19.17       11.14      3.73 o 
  -2  12   6       17.76        5.70      4.92 o 
  -1  12   6      372.05      369.43     26.43 o 
   0  12   6      135.41      143.76     10.69 o 
   1  12   6      660.24      630.65     20.41 o 
   2  12   6        6.87        8.51      5.31 o 
   3  12   6       10.37       13.82      4.81 o 
   4  12   6       74.21       82.18      8.88 o 
   5  12   6        0.53        5.01      6.43 o 
 -10  13   6        6.72       10.48      6.77 o 
  -9  13   6        1.79        5.96      4.24 o 
  -8  13   6        4.82       12.82      3.99 o 
  -7  13   6       91.18       87.27      5.95 o 
  -6  13   6       12.73       12.94      3.41 o 
  -5  13   6      170.33      173.08      7.55 o 
  -4  13   6       56.10       68.20      7.76 o 
  -3  13   6      611.45      618.12     16.48 o 
  -2  13   6       34.89       47.22     21.11 o 
  -1  13   6       33.83       31.40      9.30 o 
   0  13   6        6.08       13.40      5.73 o 
   1  13   6      195.90      174.92     11.85 o 
   2  13   6       20.42       16.58      4.87 o 
   3  13   6        2.06        1.38      5.56 o 
   4  13   6       12.03       10.53      5.46 o 
   5  13   6       68.18       81.23      8.39 o 
 -10  14   6        5.32       15.84     10.19 o 
  -9  14   6        3.96       -2.15      4.37 o 
  -8  14   6       24.44       25.99      4.79 o 
  -7  14   6       17.79       15.00      5.67 o 
  -6  14   6        0.00       -4.07      2.81 o 
  -5  14   6      197.18      196.25      8.16 o 
  -4  14   6       10.13        9.62      3.35 o 
  -3  14   6       73.21       73.55      5.21 o 
  -2  14   6      390.68      406.07     18.00 o 
  -1  14   6      225.38      212.68     23.18 o 
   0  14   6        1.51       -6.57      4.98 o 
   1  14   6        0.00        4.94      5.68 o 
   2  14   6       12.99       17.06      5.02 o 
   3  14   6      106.01       91.11      8.22 o 
   4  14   6        0.65       -0.61      4.77 o 
   5  14   6        6.93        4.75      4.97 o 
  -9  15   6        0.01        0.31      4.71 o 
  -8  15   6       15.36       15.24      4.75 o 
  -7  15   6        0.88        4.68      3.48 o 
  -6  15   6        5.14        4.69      3.30 o 
  -5  15   6       85.59       86.68      5.77 o 
  -4  15   6      131.32      108.23      6.20 o 
  -3  15   6       53.20       63.76      8.06 o 
  -2  15   6      581.49      579.64     24.03 o 
  -1  15   6      152.02      173.02     12.12 o 
   0  15   6      137.18      114.43     10.23 o 
   1  15   6        0.75        7.78      9.65 o 
   2  15   6      243.58      223.83     11.67 o 
   3  15   6       89.67       88.59      8.32 o 
   4  15   6       20.88       25.20      6.81 o 
  -9  16   6        0.41        4.75      6.48 o 
  -8  16   6        1.13        3.41      4.66 o 
  -7  16   6       16.63       19.45      4.99 o 
  -6  16   6       11.12        9.64      3.64 o 
  -5  16   6        6.53       12.89      3.49 o 
  -4  16   6      221.53      184.45      8.01 o 
  -3  16   6       32.90       33.63      5.88 o 
  -2  16   6      260.33      263.06     17.55 o 
  -1  16   6      766.99      649.07     39.77 o 
   0  16   6        1.71        5.37      5.67 o 
   1  16   6       97.24       92.31     10.23 o 
   2  16   6       10.32       22.29      7.39 o 
   3  16   6      392.00      349.93     17.48 o 
   4  16   6      385.04      399.75     17.13 o 
  -8  17   6        5.53        5.10      4.55 o 
  -7  17   6        5.10        1.80      3.83 o 
  -6  17   6       83.21       59.80      5.64 o 
  -5  17   6       66.76       76.25      5.79 o 
  -4  17   6       19.02        9.62      6.02 o 
  -3  17   6       57.00       64.13      6.83 o 
  -2  17   6       50.40       66.58      8.14 o 
  -1  17   6       77.28       69.81      8.35 o 
   0  17   6       60.29       64.89     15.87 o 
   1  17   6       35.28       49.52      8.46 o 
   2  17   6      100.42      107.20     11.22 o 
   3  17   6       64.67       64.18      8.48 o 
   4  17   6        0.59        2.13      6.38 o 
  -8  18   6        6.22       18.00      6.07 o 
  -7  18   6        6.14        8.46      4.20 o 
  -6  18   6        0.13       -0.53      4.64 o 
  -5  18   6        9.94       14.03      5.43 o 
  -4  18   6        0.00       -2.27      4.29 o 
  -3  18   6        0.85        4.83      8.10 o 
  -2  18   6       17.74       21.47     11.61 o 
  -1  18   6        0.12        1.01      6.69 o 
   0  18   6        8.09       13.35      6.81 o 
   1  18   6       13.83       20.98      7.39 o 
   2  18   6        0.01       -6.84      6.38 o 
   3  18   6       15.13       13.88      8.88 o 
  -7  19   6       40.23       34.49      5.90 o 
  -6  19   6        9.05        6.44      4.46 o 
  -5  19   6       18.58       31.21      5.19 o 
  -4  19   6        2.63        2.96      4.88 o 
  -3  19   6        0.23        5.20      5.54 o 
  -2  19   6      112.22      136.04     23.83 o 
  -1  19   6        8.45        0.91      5.27 o 
   0  19   6       60.69       64.36     17.33 o 
   1  19   6        1.27       -7.53      7.78 o 
   2  19   6       28.90       42.97      9.65 o 
  -6  20   6       15.91       19.89      5.76 o 
  -5  20   6        8.57       11.85      6.92 o 
  -4  20   6        0.32       -4.19      4.79 o 
  -3  20   6        1.17        9.01      8.06 o 
  -2  20   6       31.47       16.58      9.76 o 
  -1  20   6       17.86       18.72      6.67 o 
   0  20   6        4.18       -3.90      6.87 o 
   1  20   6        1.32       -1.78      6.79 o 
   2  20   6        3.65       -1.22     11.22 o 
  -5  21   6       56.72       42.98      7.59 o 
  -4  21   6       15.55        4.74      5.65 o 
  -3  21   6       19.79       37.24     18.15 o 
  -2  21   6       55.92       46.87      9.52 o 
  -1  21   6        2.90       11.55      6.31 o 
   0  21   6       85.21       67.11      9.94 o 
  -4  22   6       27.81       26.42      7.40 o 
  -3  22   6        0.89        5.17      6.73 o 
  -2  22   6        0.02       -3.25      6.39 o 
  -1  22   6       36.27       37.86      8.37 o 
 -12   1   7       53.51       49.30      7.73 o 
 -11   1   7      125.72      134.76     10.26 o 
 -10   1   7        2.37       -0.06      3.70 o 
  -9   1   7      207.40      188.19     10.92 o 
  -8   1   7      169.80      182.04     11.48 o 
  -7   1   7       74.99       72.17      5.08 o 
  -6   1   7       52.98       53.78      4.11 o 
  -5   1   7       58.94       51.97      3.90 o 
  -4   1   7      301.42      310.06      9.15 o 
  -3   1   7      197.70      152.80      8.40 o 
  -2   1   7      148.87      149.87      6.02 o 
  -1   1   7       70.48      102.99      5.04 o 
   0   1   7      338.46      340.05     12.28 o 
   1   1   7        8.21       12.44      7.02 o 
   2   1   7      730.15      659.62     26.42 o 
   3   1   7       49.69       74.15      8.67 o 
   4   1   7      126.67      118.88     10.95 o 
   5   1   7        0.13       16.89      6.10 o 
   6   1   7        2.38        3.66      5.31 o 
 -12   2   7       46.38       57.99      8.20 o 
 -11   2   7       34.43       37.17      6.96 o 
 -10   2   7       25.18       36.00      5.97 o 
  -9   2   7      414.20      379.16     21.26 o 
  -8   2   7      348.93      323.35     27.78 o 
  -7   2   7       50.38       53.33      6.17 o 
  -6   2   7      162.49      164.58      6.73 o 
  -5   2   7       42.31       40.75      3.64 o 
  -4   2   7       15.27       18.97      6.55 o 
  -3   2   7      159.97      155.68      6.00 o 
  -2   2   7       23.57       29.06      3.20 o 
  -1   2   7        3.36        1.20      5.94 o 
   0   2   7      417.76      383.89     13.12 o 
   1   2   7       27.09       32.30      4.94 o 
   2   2   7      576.02      536.38     22.60 o 
   3   2   7      294.84      292.87     15.56 o 
   4   2   7       31.48       55.19     18.71 o 
   5   2   7      231.49      187.61     17.98 o 
   6   2   7       18.90       16.43      5.98 o 
 -12   3   7        0.01        0.08      5.26 o 
 -11   3   7        4.87       11.47     15.21 o 
 -10   3   7        2.53        7.20      4.08 o 
  -9   3   7       81.09       77.34      9.91 o 
  -8   3   7        0.71        2.32      3.02 o 
  -7   3   7      414.05      406.16     13.67 o 
  -6   3   7      104.47       95.20      6.22 o 
  -5   3   7      300.25      275.72      8.67 o 
  -4   3   7       92.99      121.98     12.12 o 
  -3   3   7        0.73        1.82      2.16 o 
  -2   3   7      977.87      967.92     24.35 o 
  -1   3   7      170.90      178.86      6.60 o 
   0   3   7      454.21      487.02     22.13 o 
   1   3   7        0.32        2.21      3.02 o 
   2   3   7       22.70       27.56      5.98 o 
   3   3   7        2.30        8.31      4.49 o 
   4   3   7        0.99       18.46      5.52 o 
   5   3   7       36.95       52.38      8.29 o 
   6   3   7        4.50        3.56      9.05 o 
 -12   4   7        2.75       -2.41      8.39 o 
 -11   4   7       16.11       35.35     12.15 o 
 -10   4   7       27.77       35.68      8.46 o 
  -9   4   7       45.22       69.91     10.81 o 
  -8   4   7       15.85       18.64      4.06 o 
  -7   4   7        4.56        5.85      3.34 o 
  -6   4   7      496.77      439.82     28.16 o 
  -5   4   7       60.45       63.44      5.00 o 
  -4   4   7       20.90       26.99      3.22 o 
  -3   4   7      459.23      432.10     28.64 o 
  -2   4   7        5.46        8.74      2.38 o 
  -1   4   7       34.37       36.92      3.64 o 
   0   4   7       16.84       11.64      3.36 o 
   1   4   7       26.14       23.42      4.06 o 
   2   4   7       21.25       27.58      6.27 o 
   3   4   7       69.25       62.71      8.29 o 
   4   4   7       54.34       47.20     10.79 o 
   5   4   7        0.40       -5.27      5.19 o 
   6   4   7        0.16       12.18      8.34 o 
 -11   5   7        3.56       11.50      4.88 o 
 -10   5   7       47.32       46.88      6.75 o 
  -9   5   7       30.33       26.17      8.88 o 
  -8   5   7       17.10       29.58      8.74 o 
  -7   5   7        3.82        3.69      3.49 o 
  -6   5   7        5.93        9.13      8.02 o 
  -5   5   7      178.38      161.27      7.73 o 
  -4   5   7        9.46       15.06      2.95 o 
  -3   5   7        0.56        3.24      2.27 o 
  -2   5   7      247.39      220.60     14.36 o 
  -1   5   7      163.56      171.75      8.25 o 
   0   5   7      137.34      168.32     14.77 o 
   1   5   7       91.96      103.98      6.88 o 
   2   5   7       98.11      112.90      7.29 o 
   3   5   7      221.56      202.98     18.69 o 
   4   5   7       64.66       55.58      8.67 o 
   5   5   7        6.83       26.55      6.85 o 
   6   5   7       14.40       16.68      7.78 o 
 -11   6   7        3.03        5.15      5.24 o 
 -10   6   7       87.82       90.66      8.60 o 
  -9   6   7       42.94       46.30      6.59 o 
  -8   6   7      109.23      109.54      7.17 o 
  -7   6   7        4.09        2.77      3.59 o 
  -6   6   7      116.07      115.75      5.96 o 
  -5   6   7       59.68       55.22      6.82 o 
  -4   6   7        5.41        9.59      3.03 o 
  -3   6   7      369.63      351.44     17.20 o 
  -2   6   7       27.56       20.47      3.03 o 
  -1   6   7       69.35       62.41     12.31 o 
   0   6   7      134.49      131.51      7.54 o 
   1   6   7       24.65       20.43      5.39 o 
   2   6   7       53.75       69.38      6.07 o 
   3   6   7        4.25        8.45      5.19 o 
   4   6   7       52.90       71.16      9.46 o 
   5   6   7       22.49       19.85      7.05 o 
   6   6   7        2.68       13.38     13.67 o 
 -11   7   7        1.58        3.13      5.45 o 
 -10   7   7      126.56       92.07     11.21 o 
  -9   7   7       26.77       23.73     13.66 o 
  -8   7   7       10.80        5.18      3.63 o 
  -7   7   7        1.43        2.88      3.03 o 
  -6   7   7      779.28      858.18     21.24 o 
  -5   7   7       35.54       33.23      3.77 o 
  -4   7   7      903.10      833.21     23.36 o 
  -3   7   7      250.89      205.20      8.48 o 
  -2   7   7        1.61        5.33      5.17 o 
  -1   7   7       99.17      138.37      7.76 o 
   0   7   7      306.90      308.05     11.81 o 
   1   7   7      284.09      309.22     13.77 o 
   2   7   7        1.96        3.93      3.75 o 
   3   7   7      203.10      202.00     13.57 o 
   4   7   7        0.91        6.51      5.36 o 
   5   7   7        3.66       17.70      7.58 o 
   6   7   7       23.09       23.09      8.63 o 
 -11   8   7       18.46       21.92      6.42 o 
 -10   8   7      263.14      271.40     14.67 o 
  -9   8   7       26.58       34.48      6.04 o 
  -8   8   7       59.26       74.93      6.26 o 
  -7   8   7      480.08      450.08     14.30 o 
  -6   8   7        1.12        4.21      3.37 o 
  -5   8   7      611.12      571.68     15.33 o 
  -4   8   7      203.51      203.91     14.42 o 
  -3   8   7      817.00      764.18     21.75 o 
  -2   8   7      391.76      360.52     15.95 o 
  -1   8   7      495.85      488.89     27.23 o 
   0   8   7      380.71      361.38     13.27 o 
   1   8   7      766.49      737.37     22.50 o 
   2   8   7       50.37       36.95      8.14 o 
   3   8   7       71.44       71.76      6.78 o 
   4   8   7       25.75       24.66      6.77 o 
   5   8   7       13.79       26.38      7.18 o 
 -11   9   7       71.58       58.88     11.57 o 
 -10   9   7      107.62       96.61      9.08 o 
  -9   9   7      319.53      339.49     15.75 o 
  -8   9   7      306.50      307.53     13.46 o 
  -7   9   7       63.08       81.19     11.92 o 
  -6   9   7      157.96      131.01      6.63 o 
  -5   9   7       22.67       25.34      4.28 o 
  -4   9   7      155.51      141.00      7.46 o 
  -3   9   7      872.90      842.81     26.95 o 
  -2   9   7      911.10      925.91     32.65 o 
  -1   9   7     1799.36     1715.98     55.59 o 
   0   9   7       13.04       19.10      7.59 o 
   1   9   7       26.62       24.43      5.96 o 
   2   9   7       26.05       38.90      5.36 o 
   3   9   7      111.76      111.38      8.01 o 
   4   9   7        2.03        8.91      5.96 o 
   5   9   7       44.36       54.72     14.53 o 
 -11  10   7       17.56       23.82      7.48 o 
 -10  10   7      108.12      114.01      9.68 o 
  -9  10   7       10.96       16.36      4.92 o 
  -8  10   7       13.04       21.89      4.10 o 
  -7  10   7        2.93       12.50      3.13 o 
  -6  10   7      162.89      120.10      6.25 o 
  -5  10   7      182.69      184.46     10.28 o 
  -4  10   7       82.30       61.07      7.15 o 
  -3  10   7      133.62      109.47      6.48 o 
  -2  10   7      215.84      222.09     12.82 o 
  -1  10   7      127.40       90.51      8.65 o 
   0  10   7       86.21       65.83     12.11 o 
   1  10   7       12.78       21.04      5.99 o 
   2  10   7       28.76       34.38      5.57 o 
   3  10   7       37.38       29.82      5.71 o 
   4  10   7       11.53       13.33      9.72 o 
   5  10   7        8.75        8.00      6.99 o 
 -10  11   7       37.83       57.80      7.69 o 
  -9  11   7       36.98       39.79      6.45 o 
  -8  11   7      109.17      110.91     10.55 o 
  -7  11   7       56.44       52.48      6.64 o 
  -6  11   7        8.86        6.84      2.89 o 
  -5  11   7        7.43        2.47      3.54 o 
  -4  11   7       28.66       45.27      8.90 o 
  -3  11   7      270.75      236.13     18.00 o 
  -2  11   7       46.72       48.34      7.15 o 
  -1  11   7       23.01       16.80      6.19 o 
   0  11   7      113.46      102.44     20.76 o 
   1  11   7       29.47       22.42      6.21 o 
   2  11   7      207.83      221.68     13.97 o 
   3  11   7        5.27        5.26      4.78 o 
   4  11   7        0.51       -0.91      5.11 o 
   5  11   7        0.42       -2.10     11.49 o 
 -10  12   7       27.85       59.75      8.29 o 
  -9  12   7        9.14       10.89      4.85 o 
  -8  12   7       46.34       37.54      4.68 o 
  -7  12   7       43.42       39.00      5.77 o 
  -6  12   7       10.79       18.32      3.60 o 
  -5  12   7       47.85       48.17      6.49 o 
  -4  12   7       41.86       41.50      4.64 o 
  -3  12   7      257.30      232.77     13.48 o 
  -2  12   7       11.49        3.28      4.89 o 
  -1  12   7       59.27       31.86      6.92 o 
   0  12   7        0.91        6.75      5.35 o 
   1  12   7      236.48      195.32     28.00 o 
   2  12   7       31.13       32.60      7.25 o 
   3  12   7        7.69        8.14      6.18 o 
   4  12   7        2.61        2.65      5.22 o 
 -10  13   7        9.14       11.21      8.35 o 
  -9  13   7        6.04       13.58      4.61 o 
  -8  13   7        8.65       14.11      3.85 o 
  -7  13   7       28.72       31.09      6.84 o 
  -6  13   7       22.97       33.07      4.43 o 
  -5  13   7       19.89       19.81      4.23 o 
  -4  13   7      328.55      317.57     17.61 o 
  -3  13   7       23.15       17.24      5.94 o 
  -2  13   7      225.08      222.48     13.43 o 
  -1  13   7       41.16       46.01     10.81 o 
   0  13   7      170.51      145.68     11.28 o 
   1  13   7       67.55       71.25     11.78 o 
   2  13   7      421.52      393.09     18.91 o 
   3  13   7        0.01       -6.29      6.91 o 
   4  13   7        3.58      -12.18      8.12 o 
  -9  14   7       23.86       24.12      5.66 o 
  -8  14   7        3.41        8.89      5.23 o 
  -7  14   7       30.69       32.98      4.66 o 
  -6  14   7        6.68       18.25      3.73 o 
  -5  14   7       17.44       12.50      3.55 o 
  -4  14   7        5.93        3.23      4.90 o 
  -3  14   7        8.94        6.18      4.96 o 
  -2  14   7      189.16      165.83     17.27 o 
  -1  14   7      374.98      267.51     14.80 o 
   0  14   7       35.11       50.48      8.07 o 
   1  14   7        0.39        4.34      5.96 o 
   2  14   7       18.05       16.36      7.10 o 
   3  14   7        0.00        5.55      5.68 o 
   4  14   7       26.48       44.83      7.74 o 
  -9  15   7        2.23        4.30      6.09 o 
  -8  15   7       11.71       15.56      4.15 o 
  -7  15   7       31.41       31.07      8.52 o 
  -6  15   7        0.89       -1.29      3.31 o 
  -5  15   7       13.17       21.23      3.99 o 
  -4  15   7      228.67      210.02     20.03 o 
  -3  15   7        2.14       14.75      7.46 o 
  -2  15   7        6.06        6.03     11.12 o 
  -1  15   7       21.28       31.53      6.94 o 
   0  15   7        0.79        4.28      5.90 o 
   1  15   7      369.67      323.69     17.85 o 
   2  15   7        6.63        9.32      7.38 o 
   3  15   7      163.72      151.57     13.32 o 
  -8  16   7        0.00        9.32      4.30 o 
  -7  16   7       40.37       48.93      5.50 o 
  -6  16   7        0.01        9.73      5.64 o 
  -5  16   7       15.25       15.60      3.88 o 
  -4  16   7        3.55        9.73      5.64 o 
  -3  16   7       78.49       60.65      8.31 o 
  -2  16   7       99.91       94.33     12.19 o 
  -1  16   7        7.49        6.00      6.98 o 
   0  16   7        0.14       -3.94      5.38 o 
   1  16   7       21.31       20.56     11.03 o 
   2  16   7       45.59       37.35      8.69 o 
   3  16   7       14.42       13.86     10.25 o 
  -8  17   7       43.15       58.10      6.32 o 
  -7  17   7       45.52       42.58      5.52 o 
  -6  17   7       57.85       59.43      5.72 o 
  -5  17   7        0.01        1.18      7.41 o 
  -4  17   7       74.28       66.70      8.56 o 
  -3  17   7       14.97       23.97      6.50 o 
  -2  17   7       39.67       47.45      7.79 o 
  -1  17   7        0.29        0.42      5.70 o 
   0  17   7       13.95       13.19     10.84 o 
   1  17   7      118.14      128.66     13.15 o 
   2  17   7       37.50       28.46      9.12 o 
  -7  18   7        4.08        3.28      4.64 o 
  -6  18   7        5.00        5.54      4.32 o 
  -5  18   7       58.02       66.86      7.45 o 
  -4  18   7        0.92       12.62      6.11 o 
  -3  18   7        0.02        1.91      5.26 o 
  -2  18   7       47.62       54.42      8.55 o 
  -1  18   7       10.40       10.19      6.90 o 
   0  18   7      233.31      227.81     19.07 o 
   1  18   7       33.36       45.45      9.34 o 
   2  18   7       35.54       29.22      9.76 o 
  -6  19   7        0.76        1.70      4.77 o 
  -5  19   7       11.96       14.63      5.76 o 
  -4  19   7       16.30       18.54      6.83 o 
  -3  19   7       54.14       48.65      8.52 o 
  -2  19   7       16.95       18.34      7.25 o 
  -1  19   7        3.15        7.05      7.51 o 
   0  19   7        5.60       -0.50     10.81 o 
   1  19   7        0.20        8.61     18.25 o 
  -5  20   7       32.96       22.57      7.73 o 
  -4  20   7       12.42       11.77      6.81 o 
  -3  20   7       17.56       23.83      8.56 o 
  -2  20   7       88.87       97.39     17.47 o 
  -1  20   7       29.02       36.21      8.51 o 
   0  20   7       13.64        6.92     11.08 o 
  -3  21   7        3.47        8.64      7.13 o 
  -2  21   7       13.85       16.20      7.85 o 
 -11   0   8      121.53      128.88     14.44 o 
 -10   0   8      101.53      104.23     12.50 o 
  -9   0   8       46.60       42.99      8.45 o 
  -8   0   8      394.63      373.16     23.16 o 
  -7   0   8      200.56      155.34      9.92 o 
  -6   0   8       64.91       45.96      6.04 o 
  -5   0   8       62.86       53.39      6.11 o 
  -4   0   8       29.57       21.19      4.64 o 
  -3   0   8      107.98       92.12      7.30 o 
  -2   0   8      174.81      199.46     10.53 o 
  -1   0   8       28.00       32.65      5.17 o 
   0   0   8      180.03      175.46     16.71 o 
   1   0   8       29.70       20.93      8.17 o 
   2   0   8      104.82       99.12     13.78 o 
   3   0   8      519.66      444.78     29.90 o 
   4   0   8       36.17       21.58      8.80 o 
   5   0   8       29.98       62.50     13.47 o 
 -11   1   8        2.51        1.96      3.94 o 
 -10   1   8      145.93      148.20     26.61 o 
  -9   1   8        3.17       15.21      9.84 o 
  -8   1   8      192.48      156.82      8.46 o 
  -7   1   8        0.05        2.29      4.46 o 
  -6   1   8        6.55        5.38      2.96 o 
  -5   1   8        0.07        1.65      4.53 o 
  -4   1   8       45.10       52.09      4.16 o 
  -3   1   8        5.28        6.19      4.60 o 
  -2   1   8        1.33        2.05      2.48 o 
  -1   1   8       56.16       64.45      7.84 o 
   0   1   8        0.19        3.44      8.22 o 
   1   1   8       86.79      100.06     11.85 o 
   2   1   8        1.37       11.95     10.20 o 
   3   1   8        7.82       17.01      6.03 o 
   4   1   8       31.87       28.61      7.02 o 
   5   1   8        3.40       -4.93      5.09 o 
 -11   2   8       10.30       19.37      5.26 o 
 -10   2   8        2.04        3.61      4.01 o 
  -9   2   8       30.89       36.97      5.90 o 
  -8   2   8      101.79       94.68      6.58 o 
  -7   2   8       59.62       61.03      5.61 o 
  -6   2   8      652.69      640.23     19.12 o 
  -5   2   8      432.64      410.01     13.86 o 
  -4   2   8       38.08       40.66      3.90 o 
  -3   2   8        1.56        2.24      2.57 o 
  -2   2   8       26.36       29.97      3.58 o 
  -1   2   8        6.56        3.66      3.36 o 
   0   2   8       13.86       24.67      4.50 o 
   1   2   8      100.70       80.42     14.81 o 
   2   2   8        0.73        5.22      4.66 o 
   3   2   8       90.40       82.53     12.50 o 
   4   2   8        0.01        6.31      4.93 o 
   5   2   8        0.88        5.86      7.13 o 
 -11   3   8        3.29       12.21      5.13 o 
 -10   3   8       60.45       48.25      6.52 o 
  -9   3   8       23.50       25.29      5.24 o 
  -8   3   8        0.06        7.28      7.66 o 
  -7   3   8      176.44      146.82      8.11 o 
  -6   3   8      237.03      217.16      9.48 o 
  -5   3   8       15.87       11.47      4.62 o 
  -4   3   8       21.24       32.65      4.25 o 
  -3   3   8      140.46      150.38     16.70 o 
  -2   3   8       39.60       45.02      4.01 o 
  -1   3   8       42.01       56.82      6.08 o 
   0   3   8      124.51      122.30      7.55 o 
   1   3   8      100.53      138.63     10.82 o 
   2   3   8      132.70      126.34     17.84 o 
   3   3   8        2.59        0.42      4.23 o 
   4   3   8      153.32      161.29     13.59 o 
   5   3   8        6.80        6.68      5.86 o 
 -11   4   8       27.41       38.11      6.30 o 
 -10   4   8       15.86       30.30      5.47 o 
  -9   4   8       18.66       34.47      6.40 o 
  -8   4   8        6.79       10.75      3.67 o 
  -7   4   8      109.78       94.92     14.57 o 
  -6   4   8      437.52      393.26     13.50 o 
  -5   4   8       11.54       11.70      3.59 o 
  -4   4   8      327.48      322.51     11.47 o 
  -3   4   8        0.01        1.16      3.95 o 
  -2   4   8        3.89        4.04      2.78 o 
  -1   4   8       47.21       54.85      8.10 o 
   0   4   8       13.61       19.08      4.44 o 
   1   4   8       12.08        8.32      4.79 o 
   2   4   8       48.45       48.63      7.95 o 
   3   4   8      115.24      100.97     10.43 o 
   4   4   8       38.38       46.42      8.12 o 
   5   4   8        0.64       13.13      6.52 o 
 -11   5   8        4.50       29.69     10.11 o 
 -10   5   8       33.90       40.67      6.59 o 
  -9   5   8       60.38       58.74      7.31 o 
  -8   5   8      194.34      163.63      8.75 o 
  -7   5   8       28.36       30.55      5.41 o 
  -6   5   8        9.48        9.25      7.71 o 
  -5   5   8      306.14      308.91     11.36 o 
  -4   5   8        7.39        3.44      3.18 o 
  -3   5   8      326.58      325.02     11.55 o 
  -2   5   8      402.58      412.77     14.34 o 
  -1   5   8        0.00        2.19      3.95 o 
   0   5   8       40.64       54.81      5.73 o 
   1   5   8       28.71       32.75      5.28 o 
   2   5   8      156.04      116.12     11.69 o 
   3   5   8       49.12       68.26      9.21 o 
   4   5   8      186.61      210.26     15.25 o 
   5   5   8        2.87        0.16     11.94 o 
 -11   6   8        5.91        7.87      4.98 o 
 -10   6   8       17.96       28.32      6.45 o 
  -9   6   8       11.19       20.32      4.45 o 
  -8   6   8        1.02        3.29      3.41 o 
  -7   6   8        0.00        3.52      3.06 o 
  -6   6   8      721.73      661.89     20.09 o 
  -5   6   8       18.69       22.94      4.20 o 
  -4   6   8        0.20        4.49      4.07 o 
  -3   6   8      152.52      177.62      8.24 o 
  -2   6   8        0.61        8.66      4.62 o 
  -1   6   8      260.08      225.06     17.30 o 
   0   6   8        0.83        7.21      5.78 o 
   1   6   8       34.43       56.17     18.86 o 
   2   6   8       17.07       25.36      6.28 o 
   3   6   8      240.68      185.22     20.02 o 
   4   6   8       22.56       20.57      7.51 o 
   5   6   8       37.22       40.68      9.96 o 
 -11   7   8        0.78        1.73      6.04 o 
 -10   7   8       16.25       22.27      5.78 o 
  -9   7   8       32.83       39.08      5.51 o 
  -8   7   8      191.09      188.67      9.65 o 
  -7   7   8      105.81      112.30      7.29 o 
  -6   7   8       37.82       32.49      7.57 o 
  -5   7   8      290.41      307.26     11.61 o 
  -4   7   8      308.51      274.69     10.66 o 
  -3   7   8        9.19       10.14      3.49 o 
  -2   7   8       41.12       33.46      6.38 o 
  -1   7   8      121.55      136.03      9.98 o 
   0   7   8      271.71      278.91     11.80 o 
   1   7   8      372.66      339.48     13.17 o 
   2   7   8       98.02       91.14      9.94 o 
   3   7   8       28.95       25.85      7.20 o 
   4   7   8        6.81       12.10      7.17 o 
 -11   8   8        0.12        5.06      6.53 o 
 -10   8   8       20.97       45.18      7.01 o 
  -9   8   8       18.00       15.11      6.87 o 
  -8   8   8       47.37       47.93      5.75 o 
  -7   8   8       30.75       32.59      5.02 o 
  -6   8   8      252.30      223.69      9.84 o 
  -5   8   8        1.89       -0.74      5.71 o 
  -4   8   8      349.62      291.45     18.18 o 
  -3   8   8      172.09      166.27      8.23 o 
  -2   8   8        0.78        1.10      5.37 o 
  -1   8   8       10.54        9.58      5.14 o 
   0   8   8       96.18      103.84      9.05 o 
   1   8   8       22.34       24.02      4.81 o 
   2   8   8        0.04        0.43      4.25 o 
   3   8   8        0.51        0.70      5.38 o 
   4   8   8        8.82        7.71      7.81 o 
 -10   9   8       64.45       65.14      7.96 o 
  -9   9   8        1.66        3.46      4.02 o 
  -8   9   8        3.31        1.81      3.67 o 
  -7   9   8       38.91       37.43      5.09 o 
  -6   9   8        5.19        8.97      3.51 o 
  -5   9   8      829.15      805.97     38.19 o 
  -4   9   8      260.25      232.88     10.09 o 
  -3   9   8       68.83       58.32      8.25 o 
  -2   9   8      734.50      709.23     27.03 o 
  -1   9   8       40.50       48.92      7.17 o 
   0   9   8      108.94      123.72     10.23 o 
   1   9   8        0.00        0.43      5.09 o 
   2   9   8       95.61       86.38      7.63 o 
   3   9   8       45.60       36.75     22.64 o 
   4   9   8       37.94       47.85      9.26 o 
 -10  10   8       19.17       17.13      5.75 o 
  -9  10   8        8.62       12.72      4.10 o 
  -8  10   8       29.49       37.43      5.15 o 
  -7  10   8      293.00      284.99     14.57 o 
  -6  10   8       98.97      105.66      6.42 o 
  -5  10   8      192.54      164.17     10.75 o 
  -4  10   8      210.37      175.39      8.83 o 
  -3  10   8      433.91      426.93     27.48 o 
  -2  10   8       22.55       34.28      7.80 o 
  -1  10   8       48.76       55.36      7.67 o 
   0  10   8       39.55       34.40      7.26 o 
   1  10   8       12.09        6.68      6.08 o 
   2  10   8      227.34      212.52     14.00 o 
   3  10   8        0.76       -7.47      7.09 o 
   4  10   8       20.36       27.38      9.48 o 
 -10  11   8       36.83       42.61      7.26 o 
  -9  11   8       40.83       47.36      6.97 o 
  -8  11   8       67.90       68.53     10.43 o 
  -7  11   8      157.63      163.85      9.44 o 
  -6  11   8      194.96      192.53      8.30 o 
  -5  11   8        0.84        3.19      5.26 o 
  -4  11   8      166.83      175.66     11.77 o 
  -3  11   8       13.51       24.19      5.76 o 
  -2  11   8       42.37       40.57     10.94 o 
  -1  11   8      137.61      133.61     10.80 o 
   0  11   8      560.85      518.94     29.81 o 
   1  11   8       32.09       32.21      7.36 o 
   2  11   8        0.01        2.61      5.70 o 
   3  11   8        6.60       11.28     13.60 o 
 -10  12   8       49.18       47.60      7.91 o 
  -9  12   8        0.91        4.64      3.85 o 
  -8  12   8       17.19       11.70      4.19 o 
  -7  12   8      176.16      164.30      8.06 o 
  -6  12   8        2.66       -1.02      3.16 o 
  -5  12   8      362.52      334.74     12.51 o 
  -4  12   8      184.79      175.90     12.01 o 
  -3  12   8       92.35       63.69      8.07 o 
  -2  12   8       45.28       31.30      6.70 o 
  -1  12   8      102.90      123.81     10.74 o 
   0  12   8       77.56       68.47      9.29 o 
   1  12   8       43.17       39.37      8.00 o 
   2  12   8        1.51       11.14      6.93 o 
   3  12   8        0.45       -1.96      6.99 o 
  -9  13   8       49.57       40.70      6.09 o 
  -8  13   8        9.55       16.14      4.59 o 
  -7  13   8       12.59       10.73      4.63 o 
  -6  13   8        0.87        1.08      3.06 o 
  -5  13   8       17.17       19.11      4.31 o 
  -4  13   8       64.89       53.28      7.48 o 
  -3  13   8       57.75       75.18      9.00 o 
  -2  13   8        4.97        9.62      5.75 o 
  -1  13   8       35.75       50.75      8.10 o 
   0  13   8       63.33       59.78     18.64 o 
   1  13   8       16.11       17.98      6.88 o 
   2  13   8        4.91        0.20      6.62 o 
   3  13   8        4.49       -1.41      6.89 o 
  -9  14   8        7.74       12.92      4.30 o 
  -8  14   8        1.09        6.71      4.67 o 
  -7  14   8       39.72       51.73      5.91 o 
  -6  14   8       12.65        7.68      3.47 o 
  -5  14   8       87.83      104.88      9.72 o 
  -4  14   8       90.52       83.89     16.50 o 
  -3  14   8        5.16        2.22      5.38 o 
  -2  14   8       26.97       35.03      7.43 o 
  -1  14   8       41.79       31.31      7.37 o 
   0  14   8      175.31      132.39     11.87 o 
   1  14   8        0.45        1.63      6.64 o 
   2  14   8      174.10      186.99     14.43 o 
  -8  15   8       40.11       51.62      5.53 o 
  -7  15   8        7.65        7.93      6.24 o 
  -6  15   8       13.63       22.42      4.19 o 
  -5  15   8       44.53       45.89      8.27 o 
  -4  15   8       48.22       57.45      8.17 o 
  -3  15   8       57.23       55.83      9.57 o 
  -2  15   8       15.91       21.47      6.98 o 
  -1  15   8        0.80        4.25      6.31 o 
   0  15   8        0.03       -5.43      5.84 o 
   1  15   8       85.75       68.48     10.16 o 
   2  15   8       19.28        6.45      7.78 o 
  -8  16   8      143.87      117.65     12.11 o 
  -7  16   8        0.92       13.54      5.63 o 
  -6  16   8      234.63      230.35     10.23 o 
  -5  16   8        0.70        4.99      5.47 o 
  -4  16   8      101.38      107.39     10.45 o 
  -3  16   8        0.01        2.71      6.15 o 
  -2  16   8        8.40        3.55      5.91 o 
  -1  16   8       19.28       11.25      6.69 o 
   0  16   8       24.82       14.78      7.42 o 
   1  16   8       66.38       59.13     17.94 o 
  -7  17   8        0.00        6.85      4.56 o 
  -6  17   8       12.54        6.18      5.37 o 
  -5  17   8       25.18       18.22      7.92 o 
  -4  17   8        2.81        9.46      6.01 o 
  -3  17   8       49.77       55.96     10.09 o 
  -2  17   8       73.26       81.64     10.26 o 
  -1  17   8       45.14       35.02      8.46 o 
   0  17   8       29.35       26.65      8.70 o 
   1  17   8        7.81       13.58      8.68 o 
  -6  18   8       11.80       13.19      6.37 o 
  -5  18   8       17.11       11.90      6.57 o 
  -4  18   8        0.68       -1.08      8.24 o 
  -3  18   8        7.08       20.91      7.27 o 
  -2  18   8       31.55       34.07      8.71 o 
  -1  18   8        8.41       19.92      9.79 o 
   0  18   8       40.89       43.55      9.90 o 
  -5  19   8        9.09       22.42      7.60 o 
  -4  19   8        8.90       25.94      7.79 o 
  -3  19   8        3.10       10.49      6.87 o 
  -2  19   8       10.11        5.72     11.56 o 
 -11   1   9       11.01       20.20      5.57 o 
 -10   1   9       76.52       71.25      8.03 o 
  -9   1   9        8.85        6.03      5.02 o 
  -8   1   9      391.58      353.39     16.16 o 
  -7   1   9       44.23       41.30      5.19 o 
  -6   1   9        7.55        8.36      3.78 o 
  -5   1   9      305.03      301.16      9.87 o 
  -4   1   9       18.63        9.70      4.19 o 
  -3   1   9        5.56        8.47      3.17 o 
  -2   1   9       42.77       40.47      4.34 o 
  -1   1   9       23.39       40.35      9.59 o 
   0   1   9      179.87      154.90     19.82 o 
   1   1   9       96.39       91.05      9.91 o 
   2   1   9       25.00       40.71      7.73 o 
   3   1   9       42.26       63.30      9.45 o 
   4   1   9        3.81       13.83      6.80 o 
 -11   2   9       14.54       10.86      5.86 o 
 -10   2   9      220.85      184.33     12.21 o 
  -9   2   9      117.77      107.89      9.35 o 
  -8   2   9        3.52        6.22      3.95 o 
  -7   2   9       39.20       34.94      6.93 o 
  -6   2   9      138.51      153.96     13.09 o 
  -5   2   9       29.02       31.54      4.55 o 
  -4   2   9        7.02        6.05      3.15 o 
  -3   2   9       11.19        9.24      3.22 o 
  -2   2   9       29.86       32.32      5.16 o 
  -1   2   9       85.65       98.54      7.50 o 
   0   2   9        2.38        4.39      5.31 o 
   1   2   9        9.86       25.75     19.16 o 
   2   2   9       35.97       26.73     22.39 o 
   3   2   9       50.42       77.05     10.00 o 
   4   2   9        0.11       15.31      6.96 o 
 -11   3   9      104.24       99.36     16.57 o 
 -10   3   9        8.64       10.51      5.02 o 
  -9   3   9        9.68        9.41      4.25 o 
  -8   3   9       29.12       31.13      5.07 o 
  -7   3   9      294.32      289.16     14.47 o 
  -6   3   9      410.89      384.72     13.61 o 
  -5   3   9      141.35      157.39     22.87 o 
  -4   3   9       11.40        4.48      4.95 o 
  -3   3   9       83.84       72.21      6.28 o 
  -2   3   9        0.28        0.45      3.69 o 
  -1   3   9       10.07        7.88      6.62 o 
   0   3   9       62.22       76.63      9.26 o 
   1   3   9       30.59       43.70      7.74 o 
   2   3   9       15.84       26.72      6.80 o 
   3   3   9        1.32        3.58      6.79 o 
   4   3   9        4.48        4.05     13.19 o 
 -11   4   9        6.16       27.58      9.84 o 
 -10   4   9        0.78        1.60      4.76 o 
  -9   4   9       27.83       40.87      7.05 o 
  -8   4   9        0.00       -1.03      3.64 o 
  -7   4   9        0.06       -0.67      3.39 o 
  -6   4   9       34.71       32.52      4.64 o 
  -5   4   9       60.04       65.68      5.72 o 
  -4   4   9        6.62        4.54      3.56 o 
  -3   4   9        0.85       -4.15      3.15 o 
  -2   4   9      174.91      173.12      9.23 o 
  -1   4   9       52.59       54.27      6.00 o 
   0   4   9      177.80      180.12     13.09 o 
   1   4   9        2.58        9.69      9.05 o 
   2   4   9        9.61       20.67      6.49 o 
   3   4   9      218.12      226.27     16.05 o 
 -11   5   9        0.43       -2.65      5.26 o 
 -10   5   9       32.04       47.44      7.54 o 
  -9   5   9        2.36       10.85      4.30 o 
  -8   5   9       67.96       65.91     13.09 o 
  -7   5   9        9.52       10.47      4.06 o 
  -6   5   9      126.13      130.67      7.90 o 
  -5   5   9       72.32       66.48      5.76 o 
  -4   5   9        0.41       -0.39      3.49 o 
  -3   5   9       13.00       18.29     12.82 o 
  -2   5   9        2.95        5.53      4.75 o 
  -1   5   9        1.34        2.66      3.92 o 
   0   5   9       23.63       20.20      5.00 o 
   1   5   9      203.82      220.14     14.90 o 
   2   5   9      145.24      128.75     13.22 o 
   3   5   9        3.36       13.83      6.54 o 
 -11   6   9       30.27       28.55     21.22 o 
 -10   6   9       21.96       31.98      6.59 o 
  -9   6   9       29.34       39.40     16.53 o 
  -8   6   9       18.15       17.50      4.54 o 
  -7   6   9      101.28      103.72      7.59 o 
  -6   6   9       31.55       36.69      4.93 o 
  -5   6   9       43.61       41.81      5.40 o 
  -4   6   9       14.65       20.51      4.25 o 
  -3   6   9       24.66       23.45      6.41 o 
  -2   6   9      510.62      477.17     20.28 o 
  -1   6   9       22.62       14.80      5.74 o 
   0   6   9        2.66       10.93      4.80 o 
   1   6   9        9.65        4.60      6.06 o 
   2   6   9       13.13       24.61      7.11 o 
   3   6   9       10.55       25.30      7.57 o 
 -10   7   9        6.59        5.94      8.91 o 
  -9   7   9       11.52       19.94     11.98 o 
  -8   7   9      284.20      276.49     20.20 o 
  -7   7   9       24.90       33.07      8.55 o 
  -6   7   9      120.47      104.56     12.93 o 
  -5   7   9        4.29        8.82      3.85 o 
  -4   7   9       10.88       14.10      6.11 o 
  -3   7   9      401.71      443.42     19.38 o 
  -2   7   9       53.77       71.34      8.77 o 
  -1   7   9      104.07      100.04      9.27 o 
   0   7   9      215.56      179.70     12.21 o 
   1   7   9        7.28       15.30     10.89 o 
   2   7   9       90.20       75.64     10.19 o 
   3   7   9       12.54       15.85      6.81 o 
 -10   8   9        5.44        8.46     10.73 o 
  -9   8   9       19.35       17.70      4.77 o 
  -8   8   9        6.89        9.78      8.52 o 
  -7   8   9        0.02       -4.30      3.70 o 
  -6   8   9       23.56       22.91      4.75 o 
  -5   8   9      537.94      508.54     16.84 o 
  -4   8   9        2.62        0.14      7.07 o 
  -3   8   9        5.92       10.12      5.21 o 
  -2   8   9      432.47      347.54     16.67 o 
  -1   8   9        0.48        6.51      5.52 o 
   0   8   9      170.20      142.56     24.05 o 
   1   8   9       18.25       16.96      6.53 o 
   2   8   9       10.75       33.85     11.67 o 
   3   8   9       54.79       47.26     10.89 o 
 -10   9   9       33.95       51.76      7.79 o 
  -9   9   9        1.14        7.13      5.32 o 
  -8   9   9       79.29       76.21      7.17 o 
  -7   9   9       29.35       31.17      5.49 o 
  -6   9   9       43.29       54.29      5.99 o 
  -5   9   9      174.93      168.50     10.89 o 
  -4   9   9       62.27       75.11      8.31 o 
  -3   9   9       45.82       42.71      7.39 o 
  -2   9   9        1.96       -2.98      6.07 o 
  -1   9   9       45.52       36.51      7.18 o 
   0   9   9       41.13       48.94      8.17 o 
   1   9   9       44.58       45.62      7.61 o 
   2   9   9       51.31       32.30     14.72 o 
   3   9   9        0.14        3.84     13.43 o 
 -10  10   9       22.38       27.44      6.84 o 
  -9  10   9        0.05        4.02      5.89 o 
  -8  10   9        9.28        9.55      4.10 o 
  -7  10   9       72.64       89.70     18.93 o 
  -6  10   9      212.64      166.92      9.22 o 
  -5  10   9       60.22       70.71      6.53 o 
  -4  10   9       19.80       20.08      6.68 o 
  -3  10   9       12.20       13.02      5.43 o 
  -2  10   9       64.83       88.21     17.75 o 
  -1  10   9       97.40       81.90      9.18 o 
   0  10   9        5.35       -2.98      5.59 o 
   1  10   9        3.93       -3.62      9.51 o 
   2  10   9        4.47       -3.32     13.00 o 
  -9  11   9        2.54        4.87      4.31 o 
  -8  11   9        9.16       13.93      4.14 o 
  -7  11   9       82.54       87.52      6.94 o 
  -6  11   9        2.66       11.19      3.85 o 
  -5  11   9        3.33        6.69      5.38 o 
  -4  11   9       84.97       63.26      9.22 o 
  -3  11   9       12.38        5.69      8.18 o 
  -2  11   9        0.33       -5.59      6.82 o 
  -1  11   9      231.28      226.80     14.89 o 
   0  11   9       28.30       26.41      7.32 o 
   1  11   9       22.06       16.17      7.61 o 
   2  11   9        2.96        2.78     14.14 o 
  -9  12   9        0.39        0.24      4.27 o 
  -8  12   9        0.05        5.47      3.99 o 
  -7  12   9        2.27        9.20      6.44 o 
  -6  12   9        7.42       12.86      4.07 o 
  -5  12   9        6.84       11.40      5.89 o 
  -4  12   9        1.70        0.54      6.62 o 
  -3  12   9       30.29       29.39      7.05 o 
  -2  12   9       25.95       42.02     10.32 o 
  -1  12   9       49.11       41.44      8.31 o 
   0  12   9       15.99        3.07      6.74 o 
   1  12   9        8.76        2.78      7.02 o 
   2  12   9        0.84       -2.87      7.57 o 
  -8  13   9       29.54       37.86      5.88 o 
  -7  13   9       20.31       29.91      5.25 o 
  -6  13   9        0.16       10.47      4.32 o 
  -5  13   9        0.41        4.25      7.72 o 
  -4  13   9       72.16       59.81      8.42 o 
  -3  13   9        5.41        7.31      5.79 o 
  -2  13   9        6.57       14.56     10.36 o 
  -1  13   9       49.01       55.31      9.15 o 
   0  13   9       23.28       22.67      9.91 o 
   1  13   9       35.73       29.36     10.03 o 
  -8  14   9        3.77        7.32      4.98 o 
  -7  14   9        8.92       18.85      7.02 o 
  -6  14   9        4.29       -0.02      4.48 o 
  -5  14   9       19.09       13.50      5.90 o 
  -4  14   9       31.18       33.31      7.15 o 
  -3  14   9        0.30        9.08      6.46 o 
  -2  14   9        3.60       -1.73      5.99 o 
  -1  14   9        4.96        2.18      7.17 o 
   0  14   9        6.30        9.59      7.45 o 
   1  14   9        0.41       -2.50      7.41 o 
  -7  15   9        0.01       10.45      4.70 o 
  -6  15   9       50.39       43.42      7.72 o 
  -5  15   9       46.16       41.73      7.21 o 
  -4  15   9        0.61        3.42      6.72 o 
  -3  15   9       99.61      103.17     15.05 o 
  -2  15   9        0.51       12.06      7.53 o 
  -1  15   9       33.22       42.48      9.50 o 
   0  15   9       57.43       33.16      9.33 o 
  -7  16   9        3.15       15.40      6.49 o 
  -6  16   9       19.46       23.45      7.89 o 
  -5  16   9       90.78       72.47     10.01 o 
  -4  16   9       20.13       19.62      7.87 o 
  -3  16   9       13.96        8.35      7.27 o 
  -2  16   9       45.08       44.86      9.13 o 
  -1  16   9       24.15       19.43      8.55 o 
  -5  17   9        1.18       12.95     10.39 o 
  -4  17   9       13.95       22.47     19.78 o 
  -3  17   9        0.63        3.62      7.86 o 
  -2  17   9       11.38       11.14      8.52 o 
 -10   0  10      219.20      166.19     17.57 o 
  -9   0  10       18.95       31.35      9.64 o 
  -8   0  10      311.39      312.23     22.04 o 
  -7   0  10      263.50      181.37     16.36 o 
  -6   0  10      236.09      225.69     18.06 o 
  -5   0  10      100.38       74.82      7.80 o 
  -4   0  10       52.39       56.63      7.24 o 
  -3   0  10       43.60       38.12      6.61 o 
  -2   0  10      506.15      494.35     31.55 o 
  -1   0  10       92.94      108.78     15.07 o 
   0   0  10      181.46      233.01     22.73 o 
   1   0  10      127.96      142.15     18.02 o 
   2   0  10      213.55      220.87     22.95 o 
 -10   1  10       39.34       36.83      7.72 o 
  -9   1  10       32.09       22.69      7.16 o 
  -8   1  10        0.24        6.87      5.11 o 
  -7   1  10       60.51       53.10      7.09 o 
  -6   1  10       26.80       32.81      5.20 o 
  -5   1  10       42.66       36.39      5.09 o 
  -4   1  10       90.85       79.35      5.70 o 
  -3   1  10        5.38        6.34      3.75 o 
  -2   1  10        3.24        0.12      5.92 o 
  -1   1  10       34.25       35.44      7.43 o 
   0   1  10       15.85       15.52      7.03 o 
   1   1  10       31.01       50.18     19.17 o 
   2   1  10        2.32        7.03      9.88 o 
 -10   2  10       72.19       64.33      8.46 o 
  -9   2  10        1.24       -1.77      4.95 o 
  -8   2  10        4.01        4.87      5.03 o 
  -7   2  10       75.34       60.82      6.42 o 
  -6   2  10       50.35       42.71      5.47 o 
  -5   2  10        0.57       -3.77      4.66 o 
  -4   2  10        3.89        0.49      5.78 o 
  -3   2  10      156.14      169.36      9.49 o 
  -2   2  10      160.78      155.14      9.36 o 
  -1   2  10        0.02        2.02      9.81 o 
   0   2  10       85.18       85.34     19.88 o 
   1   2  10       97.16       90.30     10.93 o 
   2   2  10       13.69       14.10      8.69 o 
 -10   3  10       15.56       24.41      6.61 o 
  -9   3  10        1.92        3.17      5.55 o 
  -8   3  10        9.51        5.64      4.52 o 
  -7   3  10        1.93        3.02      4.17 o 
  -6   3  10      140.11      142.51      8.50 o 
  -5   3  10       60.94       63.97      5.97 o 
  -4   3  10       40.24       31.08      4.85 o 
  -3   3  10        0.13        2.15      4.94 o 
  -2   3  10      217.29      227.41     19.46 o 
  -1   3  10        1.08        0.83      6.01 o 
   0   3  10       20.05       29.70      7.96 o 
   1   3  10       68.45       64.62      9.89 o 
   2   3  10       47.46       53.37      9.89 o 
 -10   4  10       20.79       37.21      7.26 o 
  -9   4  10       90.72       80.98     15.00 o 
  -8   4  10      161.54      138.62      8.82 o 
  -7   4  10       78.70       71.93      6.67 o 
  -6   4  10       31.20       29.42      5.05 o 
  -5   4  10       17.15       18.02      4.55 o 
  -4   4  10      126.34      110.36      7.42 o 
  -3   4  10       12.35       14.07      5.95 o 
  -2   4  10       22.65       36.34      6.87 o 
  -1   4  10        0.10       -9.13      6.09 o 
   0   4  10        5.19        2.60      7.19 o 
   1   4  10        8.31       -0.46      9.57 o 
   2   4  10       10.49       12.12     12.93 o 
 -10   5  10       35.50       49.83     10.76 o 
  -9   5  10       49.13       66.35      6.91 o 
  -8   5  10       95.32       78.93     22.24 o 
  -7   5  10        2.72        6.19      5.17 o 
  -6   5  10        0.50       -2.04      4.29 o 
  -5   5  10      158.64      143.46     13.32 o 
  -4   5  10      136.69      133.26     11.20 o 
  -3   5  10      160.22      173.36     19.10 o 
  -2   5  10       74.78       83.46      9.06 o 
  -1   5  10       42.15       54.15     16.24 o 
   0   5  10        0.00       -5.17      8.97 o 
   1   5  10       17.18       32.37     10.06 o 
   2   5  10       22.13       17.75      7.34 o 
 -10   6  10        0.92        8.14      7.30 o 
  -9   6  10       58.10       58.62      7.51 o 
  -8   6  10        0.14       -2.30      4.50 o 
  -7   6  10       17.18       16.70      8.80 o 
  -6   6  10       54.48       51.15      6.09 o 
  -5   6  10       15.02        9.42      4.45 o 
  -4   6  10       87.50       88.37      9.03 o 
  -3   6  10       19.22       27.76      6.85 o 
  -2   6  10       34.67       51.20      8.28 o 
  -1   6  10        5.12       10.62      7.49 o 
   0   6  10        6.84        5.02      8.39 o 
   1   6  10        2.22       -1.55      9.33 o 
   2   6  10      159.69      120.56     13.36 o 
 -10   7  10       43.29       52.21     11.64 o 
  -9   7  10        6.60        8.42      4.41 o 
  -8   7  10       33.10       30.85      5.89 o 
  -7   7  10        1.02       -0.73      4.11 o 
  -6   7  10       63.36       69.85      6.67 o 
  -5   7  10       17.68       32.18      5.13 o 
  -4   7  10        9.25       11.08      5.86 o 
  -3   7  10       11.73        9.86      5.78 o 
  -2   7  10       35.86       45.78     12.62 o 
  -1   7  10       29.98       31.22      7.25 o 
   0   7  10        7.37       -0.04      7.93 o 
   1   7  10        0.52       22.03     10.82 o 
  -9   8  10       14.61       16.12      5.22 o 
  -8   8  10        5.75        5.07      4.20 o 
  -7   8  10       25.69       28.62      8.35 o 
  -6   8  10        6.04        5.60      4.54 o 
  -5   8  10        0.00        0.91      5.39 o 
  -4   8  10      167.59      150.31     17.49 o 
  -3   8  10       36.04       32.20      8.49 o 
  -2   8  10       61.73       59.51      8.92 o 
  -1   8  10        2.80        2.59      6.00 o 
   0   8  10       35.18       11.45      9.23 o 
   1   8  10        4.92       19.79      9.85 o 
  -9   9  10       26.71       28.08     11.03 o 
  -8   9  10       52.30       47.52      6.13 o 
  -7   9  10        0.01        5.92      4.70 o 
  -6   9  10        6.68       12.81      9.66 o 
  -5   9  10       37.99       27.22      6.64 o 
  -4   9  10       17.28       15.13      6.07 o 
  -3   9  10        1.66        9.44      7.27 o 
  -2   9  10        0.50       -2.36      5.82 o 
  -1   9  10        8.10       12.82      6.19 o 
   0   9  10        6.30        5.01     15.22 o 
   1   9  10        7.66       -5.37      9.53 o 
  -9  10  10        0.95       20.29      6.02 o 
  -8  10  10        0.04        3.49      4.30 o 
  -7  10  10        6.63        1.87      4.65 o 
  -6  10  10       35.39       26.43      5.87 o 
  -5  10  10        1.21       -0.87      5.09 o 
  -4  10  10        1.85        9.67      5.85 o 
  -3  10  10        3.26        5.61      6.05 o 
  -2  10  10      131.56      132.35     11.83 o 
  -1  10  10       39.76       38.88      8.11 o 
   0  10  10        5.89       14.31      7.43 o 
   1  10  10       17.95       15.95     11.56 o 
  -8  11  10       95.69       95.63      7.68 o 
  -7  11  10       16.19       12.12      5.66 o 
  -6  11  10       29.93       28.40      7.76 o 
  -5  11  10        0.01        3.16      6.82 o 
  -4  11  10        0.46        2.95      5.53 o 
  -3  11  10       31.71       43.79      7.90 o 
  -2  11  10       20.10       20.68      7.08 o 
  -1  11  10       10.40       13.63      6.75 o 
   0  11  10       12.86       11.98      7.04 o 
  -8  12  10        1.04        3.83      4.32 o 
  -7  12  10       28.13       37.46      5.90 o 
  -6  12  10       78.31       75.26      9.91 o 
  -5  12  10       14.21       27.70      7.07 o 
  -4  12  10        7.44       21.38      6.90 o 
  -3  12  10       15.67       12.82      6.17 o 
  -2  12  10       30.69       34.82      8.11 o 
  -1  12  10       60.94       74.77     10.17 o 
   0  12  10        0.01       -3.82      7.26 o 
  -7  13  10        9.22       22.14     11.19 o 
  -6  13  10        6.62       12.08      6.63 o 
  -5  13  10        1.07       -5.93      5.52 o 
  -4  13  10        7.48       10.21     15.36 o 
  -3  13  10        1.18       16.67      7.88 o 
  -2  13  10        0.00        0.52      6.16 o 
  -1  13  10        4.87        5.22      8.10 o 
  -6  14  10        6.79       17.12      6.33 o 
  -5  14  10       17.52       25.73      7.20 o 
  -4  14  10       91.00      103.75     11.37 o 
  -3  14  10       11.46       12.56     11.33 o 
  -2  14  10        4.54        1.61     10.15 o 
  -5  15  10       11.04       18.09     10.38 o 
  -4  15  10        5.16        7.35      7.15 o 
  -3  15  10        4.71       -0.23      7.98 o 
  -9   1  11        0.39       -2.40      6.49 o 
  -8   1  11       54.37       43.07      8.80 o 
  -7   1  11       45.25       45.79      7.41 o 
  -6   1  11      103.67       89.73      9.04 o 
  -5   1  11        5.03        6.88      5.18 o 
  -4   1  11        0.83       10.52      4.84 o 
  -3   1  11       91.31      120.42     16.66 o 
  -2   1  11        0.34       -1.78      7.08 o 
  -1   1  11       42.16       60.30     10.12 o 
   0   1  11       89.17      103.62     12.41 o 
  -9   2  11        7.91        2.33      6.03 o 
  -8   2  11        7.26        5.75      5.55 o 
  -7   2  11       97.70      103.37     12.94 o 
  -6   2  11       87.64      115.25      9.78 o 
  -5   2  11        1.96       -2.34      6.28 o 
  -4   2  11       59.71       73.78      8.81 o 
  -3   2  11       42.99       48.66      8.12 o 
  -2   2  11        1.94       10.87     10.39 o 
  -1   2  11        2.18       -0.36      7.10 o 
   0   2  11      188.30      206.35     16.47 o 
  -9   3  11        2.84        9.41      7.75 o 
  -8   3  11        0.06       -1.15      8.05 o 
  -7   3  11        0.98       -2.45      7.04 o 
  -6   3  11      100.74      107.61      8.23 o 
  -5   3  11       52.84       66.75     11.14 o 
  -4   3  11       23.30       18.13      6.68 o 
  -3   3  11        0.81       -0.59      6.33 o 
  -2   3  11       43.71       38.65     12.72 o 
  -1   3  11       42.79       29.38     11.94 o 
   0   3  11       22.40       28.07     10.12 o 
  -9   4  11        3.26        9.64      6.79 o 
  -8   4  11        0.93        3.66      6.10 o 
  -7   4  11        0.26        3.51      4.84 o 
  -6   4  11        8.31        7.91      8.56 o 
  -5   4  11      138.92      136.34     14.19 o 
  -4   4  11      265.76      252.07     21.58 o 
  -3   4  11       12.21        3.97      6.33 o 
  -2   4  11       94.86      119.22     18.28 o 
  -1   4  11       24.51       32.32     12.59 o 
   0   4  11       49.73       50.27     14.55 o 
  -9   5  11        1.06       -9.44      6.29 o 
  -8   5  11       51.72       56.46      7.35 o 
  -7   5  11        2.01        0.44      5.04 o 
  -6   5  11       89.77       84.24      7.50 o 
  -5   5  11        8.74       17.62      8.87 o 
  -4   5  11        7.88        9.20      8.86 o 
  -3   5  11        0.39        3.64      6.28 o 
  -2   5  11       17.19       36.76     13.34 o 
  -1   5  11        9.31       11.81      9.08 o 
   0   5  11        9.39        7.20     11.64 o 
  -9   6  11        1.50        1.84      5.87 o 
  -8   6  11       22.41       28.45      6.45 o 
  -7   6  11        4.68        0.27      5.05 o 
  -6   6  11       29.85       25.73      5.68 o 
  -5   6  11      144.44      144.21     24.39 o 
  -4   6  11       10.89        6.34      6.50 o 
  -3   6  11        4.27        0.45      6.34 o 
  -2   6  11       81.84       68.86     15.65 o 
  -1   6  11        2.07      -12.61      9.83 o 
   0   6  11       35.09       68.90     15.98 o 
  -8   7  11       76.49       92.67      8.46 o 
  -7   7  11       36.78       40.52      6.49 o 
  -6   7  11        0.06        2.11      6.15 o 
  -5   7  11       54.19       62.71      8.97 o 
  -4   7  11       33.40       53.71     14.78 o 
  -3   7  11       99.87      105.21     10.87 o 
  -2   7  11        0.01       -4.24     11.23 o 
  -1   7  11        6.49       22.40     11.73 o 
  -8   8  11        4.28        4.81      6.61 o 
  -7   8  11       18.73       13.10      5.49 o 
  -6   8  11      102.26      111.06     11.03 o 
  -5   8  11       11.54        9.63      6.56 o 
  -4   8  11        9.61       20.16      7.06 o 
  -3   8  11       46.23       39.07      8.61 o 
  -2   8  11       46.56       55.61      9.35 o 
  -1   8  11       82.25      102.55     17.85 o 
  -8   9  11        5.96       11.33      5.95 o 
  -7   9  11        0.64        0.69      5.18 o 
  -6   9  11       22.13       39.20      8.17 o 
  -5   9  11       83.38       77.71      9.62 o 
  -4   9  11        0.83        7.37      7.53 o 
  -3   9  11      119.88      129.20     14.62 o 
  -2   9  11       42.60       45.79     17.54 o 
  -1   9  11        4.24        3.36      7.77 o 
  -7  10  11        2.30        8.84      7.08 o 
  -6  10  11        0.36        1.68      6.19 o 
  -5  10  11        0.10        5.63      6.78 o 
  -4  10  11       13.48       17.85      7.34 o 
  -3  10  11        9.20       16.55      7.36 o 
  -2  10  11        0.00        0.85      8.87 o 
  -6  11  11        0.12        4.80      6.87 o 
  -5  11  11       38.95       37.02      8.62 o 
  -4  11  11       12.33       10.52      6.76 o 
  -3  11  11       14.27       15.68      7.31 o 
  -5  12  11       20.36       28.19      8.20 o 
  -4  12  11        0.61        2.83      9.51 o 
  -8   0  12        4.96       -8.24      8.97 o 
  -7   0  12      223.41      188.05     18.67 o 
  -6   0  12       78.95       68.10     12.12 o 
  -5   0  12       77.09       64.18     11.97 o 
  -2   0  12      198.62      190.88     24.49 o 
  -7   1  12        0.88       -3.00      7.59 o 
  -6   1  12        0.00       -5.39      5.56 o 
  -5   1  12        0.04       -3.79      8.34 o 
  -3   1  12       11.13       21.92     15.07 o 
  -2   1  12       77.13       80.95     17.38 o 
  -7   2  12      121.27       83.64      9.83 o 
  -6   2  12       60.61       77.07      9.43 o 
  -5   2  12       24.09       31.67     11.19 o 
  -4   2  12        0.40       -2.42     12.40 o 
  -3   2  12       42.71       48.35     15.18 o 
  -2   2  12       34.64       25.31     13.52 o 
  -7   3  12        8.24        8.37      7.04 o 
  -6   3  12        0.01        2.67      6.61 o 
  -5   3  12       22.01       35.92     18.28 o 
  -4   3  12       12.94       11.03     10.68 o 
  -3   3  12       37.54       33.31     13.32 o 
  -7   4  12       16.18       11.00      9.12 o 
  -6   4  12        0.41       17.21      8.15 o 
  -5   4  12       10.12        4.98      7.34 o 
  -4   4  12       17.23       21.49      7.80 o 
  -3   4  12       33.31       36.39     14.25 o 
  -7   5  12        2.16        1.96      5.87 o 
  -6   5  12        1.74       -0.90     12.33 o 
  -5   5  12       16.41       18.76     11.31 o 
  -4   5  12        4.91       19.93      7.88 o 
  -3   5  12       32.53       55.56     14.70 o 
  -6   6  12        3.07       -0.14      9.56 o 
  -5   6  12       19.66       23.76      8.07 o 
  -4   6  12        4.73        3.25      7.77 o 
  -5   7  12        9.23        8.75      7.70 o 
                                                 
